# Supplementary material for: Experimental investigation on mechanical properties and strength criteria of frozen soft rock
Source: PLoS One. 2025 Jan 10;20(1):e0313493. doi: 10.1371/journal.pone.0313493 (PMC11723553; doi:10.1371/journal.pone.0313493)
Supplement: S1 Table — (XLSX) [file pone.0313493.s001.xlsx]

## Sheet: DJ
ε	σ1-σ3
0.00906	0.01263
0.01905	0.46897
0.02685	0.66648
0.03491	0.87294
0.0449	1.05111
0.05241	1.26731
0.06158	1.47576
0.06895	1.69428
0.07885	1.91847
0.08425	2.16555
0.09343	2.39829
0.10451	2.6285
0.11043	2.87638
0.11983	3.1214
0.1281	3.37669
0.13672	3.6521
0.1453	3.88072
0.15341	4.13904
0.16201	4.37055
0.1702	4.60314
0.17898	4.82845
0.18575	5.05984
0.19478	5.26235
0.20285	5.48704
0.21012	5.70059
0.21954	5.90615
0.2269	6.07284
0.23549	6.25011
0.24397	6.43636
0.25359	6.58624
0.26147	6.75569
0.27005	6.83569
0.27734	6.92505
0.28526	6.9992
0.2938	7.08417
0.30226	7.0163
0.31179	3.81673
0.31907	3.69658
0.32791	3.64638

## Sheet: DS
Time	ε
0.000296993	0.000676047
0.00057477	2.31899e-05
0.000852548	0.00219
0.00113	0.00161
0.00141	0.000812393
0.00169	0.00164
0.00196	0.00172
0.00224	0.00241
0.00252	0.00146
0.0028	0.00261
0.00307	0.00226
0.00335	0.0039
0.00363	0.00328
0.00391	0.00366
0.00419	0.00269
0.00446	0.00472
0.00474	0.00271
0.00502	0.00468
0.0053	0.00488
0.00557	0.00511
0.00585	0.00584
0.00613	0.00488
0.00641	0.00517
0.00669	0.00577
0.00696	0.00642
0.00724	0.00636
0.00752	0.00644
0.0078	0.00787
0.00807	0.00745
0.00835	0.00753
0.00863	0.00706
0.00891	0.00739
0.00919	0.00737
0.00946	0.00819
0.00974	0.00934
0.01002	0.00871
0.0103	0.00826
0.01057	0.00831
0.01085	0.00859
0.01113	0.00878
0.01141	0.01089
0.01169	0.01079
0.01196	0.00924
0.01224	0.01069
0.01252	0.01073
0.0128	0.00993
0.01307	0.01253
0.01335	0.01161
0.01363	0.01017
0.01391	0.01208
0.01419	0.01136
0.01446	0.01165
0.01474	0.01202
0.01502	0.01194
0.0153	0.01226
0.01557	0.01387
0.01585	0.0113
0.01613	0.01301
0.01641	0.0141
0.01669	0.01253
0.01696	0.01132
0.01724	0.01439
0.01752	0.01382
0.0178	0.01496
0.01807	0.01463
0.01835	0.01352
0.01863	0.01371
0.01891	0.01517
0.01919	0.0154
0.01946	0.01485
0.01974	0.01527
0.02002	0.01627
0.0203	0.01498
0.02057	0.01505
0.02085	0.01585
0.02113	0.01683
0.02141	0.01595
0.02169	0.01667
0.02196	0.01718
0.02224	0.01674
0.02252	0.0174
0.0228	0.01728
0.02307	0.01735
0.02335	0.0184
0.02363	0.01902
0.02391	0.01849
0.02419	0.01789
0.02446	0.01826
0.02474	0.01784
0.02502	0.01875
0.0253	0.01963
0.02557	0.01909
0.02585	0.01942
0.02613	0.01964
0.02641	0.01975
0.02669	0.01998
0.02696	0.01921
0.02724	0.02028
0.02752	0.02077
0.0278	0.0203
0.02807	0.02137
0.02835	0.02224
0.02863	0.01996
0.02891	0.02313
0.02919	0.02282
0.02946	0.02143
0.02974	0.02171
0.03002	0.02206
0.0303	0.02156
0.03057	0.02173
0.03085	0.02443
0.03113	0.02408
0.03141	0.02454
0.03169	0.0238
0.03196	0.0245
0.03224	0.02442
0.03252	0.0249
0.0328	0.02529
0.03307	0.02534
0.03335	0.02555
0.03363	0.02518
0.03391	0.02498
0.03419	0.02524
0.03446	0.02596
0.03474	0.02688
0.03502	0.02788
0.0353	0.02624
0.03557	0.02583
0.03585	0.027
0.03613	0.02823
0.03641	0.02743
0.03669	0.02733
0.03696	0.02895
0.03724	0.02773
0.03752	0.02696
0.0378	0.02832
0.03807	0.02755
0.03835	0.02842
0.03863	0.02908
0.03891	0.02923
0.03919	0.02835
0.03946	0.03184
0.03974	0.02879
0.04002	0.02934
0.0403	0.02915
0.04057	0.03039
0.04085	0.03111
0.04113	0.03025
0.04141	0.03146
0.04169	0.03096
0.04196	0.03155
0.04224	0.03162
0.04252	0.0325
0.0428	0.03204
0.04307	0.03182
0.04335	0.03183
0.04363	0.03215
0.04391	0.03279
0.04419	0.03264
0.04446	0.0336
0.04474	0.03323
0.04502	0.03286
0.0453	0.03442
0.04557	0.03274
0.04585	0.03252
0.04613	0.03421
0.04641	0.034
0.04669	0.03544
0.04696	0.03374
0.04724	0.03308
0.04752	0.03496
0.0478	0.03573
0.04807	0.03535
0.04835	0.03554
0.04863	0.03528
0.04891	0.03629
0.04919	0.03572
0.04946	0.0365
0.04974	0.03642
0.05002	0.03754
0.0503	0.03753
0.05057	0.03723
0.05085	0.03701
0.05113	0.03763
0.05141	0.03764
0.05169	0.03854
0.05196	0.03902
0.05224	0.03889
0.05252	0.0386
0.0528	0.03923
0.05307	0.04036
0.05335	0.04033
0.05363	0.03894
0.05391	0.03964
0.05419	0.03914
0.05446	0.0402
0.05474	0.03969
0.05502	0.04054
0.0553	0.04111
0.05557	0.04119
0.05585	0.04137
0.05613	0.04147
0.05641	0.04001
0.05669	0.04042
0.05696	0.04193
0.05724	0.04208
0.05752	0.04222
0.0578	0.04253
0.05807	0.04121
0.05835	0.04165
0.05863	0.04211
0.05891	0.04289
0.05919	0.04326
0.05946	0.04386
0.05974	0.04395
0.06002	0.043
0.0603	0.04428
0.06057	0.0446
0.06085	0.04413
0.06113	0.04323
0.06141	0.04539
0.06169	0.04536
0.06196	0.04388
0.06224	0.04619
0.06252	0.04584
0.0628	0.04534
0.06307	0.04518
0.06335	0.04596
0.06363	0.04576
0.06391	0.04583
0.06419	0.04518
0.06446	0.04763
0.06474	0.04592
0.06502	0.04477
0.0653	0.04678
0.06557	0.04586
0.06585	0.04813
0.06613	0.04771
0.06641	0.04805
0.06669	0.04738
0.06696	0.04805
0.06724	0.04817
0.06752	0.04816
0.0678	0.04798
0.06807	0.04929
0.06835	0.04916
0.06863	0.04885
0.06891	0.05055
0.06919	0.05088
0.06946	0.04922
0.06974	0.0498
0.07002	0.04941
0.0703	0.04993
0.07057	0.05072
0.07085	0.0505
0.07113	0.05081
0.07141	0.05199
0.07169	0.05178
0.07196	0.05167
0.07224	0.05209
0.07252	0.0522
0.0728	0.05175
0.07307	0.05282
0.07335	0.05158
0.07363	0.05204
0.07391	0.05215
0.07419	0.05239
0.07446	0.05157
0.07474	0.05447
0.07502	0.05289
0.0753	0.05261
0.07557	0.05371
0.07585	0.05399
0.07613	0.05353
0.07641	0.05422
0.07669	0.05452
0.07696	0.0544
0.07724	0.05455
0.07752	0.05401
0.0778	0.05675
0.07807	0.05424
0.07835	0.05523
0.07863	0.05567
0.07891	0.0549
0.07919	0.05407
0.07946	0.05581
0.07974	0.05528
0.08002	0.0561
0.0803	0.05697
0.08057	0.0564
0.08085	0.05678
0.08113	0.05749
0.08141	0.05725
0.08169	0.05727
0.08196	0.05834
0.08224	0.05707
0.08252	0.05742
0.0828	0.0574
0.08307	0.05835
0.08335	0.05633
0.08363	0.05794
0.08391	0.05925
0.08419	0.05843
0.08446	0.05823
0.08474	0.05898
0.08502	0.05803
0.0853	0.0583
0.08557	0.05784
0.08585	0.05719
0.08613	0.05823
0.08641	0.05751
0.08669	0.05793
0.08696	0.05798
0.08724	0.05839
0.08752	0.05703
0.0878	0.05917
0.08807	0.0598
0.08835	0.05748
0.08863	0.05782
0.08891	0.05787
0.08919	0.05828
0.08946	0.0582
0.08974	0.05851
0.09002	0.05842
0.0903	0.05894
0.09057	0.05858
0.09085	0.05853
0.09113	0.05761
0.09141	0.05904
0.09169	0.05748
0.09196	0.05789
0.09224	0.06057
0.09252	0.0591
0.0928	0.05919
0.09307	0.0587
0.09335	0.05782
0.09363	0.0589
0.09391	0.05881
0.09419	0.0586
0.09446	0.05961
0.09474	0.05839
0.09502	0.05785
0.0953	0.05905
0.09557	0.05855
0.09585	0.05878
0.09613	0.05906
0.09641	0.05797
0.09669	0.0569
0.09696	0.05889
0.09724	0.05697
0.09752	0.05838
0.0978	0.05937
0.09807	0.05812
0.09835	0.05852
0.09863	0.05966
0.09891	0.05856
0.09919	0.05836
0.09946	0.05929
0.09974	0.05727
0.10002	0.05891
0.1003	0.05897
0.10057	0.0588
0.10085	0.0595
0.10113	0.05758
0.10141	0.05802
0.10169	0.05849
0.10196	0.05714
0.10224	0.05835
0.10252	0.05964
0.1028	0.05801
0.10307	0.05838
0.10335	0.05911
0.10363	0.05967
0.10391	0.05845
0.10419	0.05851
0.10446	0.05788
0.10474	0.05826
0.10502	0.05756
0.1053	0.06029
0.10557	0.05755
0.10585	0.0589
0.10613	0.05914
0.10641	0.0587
0.10669	0.0588
0.10696	0.05891
0.10724	0.05857
0.10752	0.05809
0.1078	0.05803
0.10807	0.05849
0.10835	0.05838
0.10863	0.05912
0.10891	0.05749
0.10919	0.05889
0.10946	0.05824
0.10974	0.05932
0.11002	0.0573
0.1103	0.05963
0.11057	0.05812
0.11085	0.05892
0.11113	0.05868
0.11141	0.05808
0.11169	0.05809
0.11196	0.0582
0.11224	0.05655
0.11252	0.05775
0.1128	0.05746
0.11307	0.05727
0.11335	0.05791
0.11363	0.05725
0.11391	0.05809
0.11419	0.05873
0.11446	0.05923
0.11474	0.05884
0.11502	0.05882
0.1153	0.05861
0.11557	0.05847
0.11585	0.05927
0.11613	0.05874
0.11641	0.059
0.11669	0.0577
0.11696	0.05828
0.11724	0.05734
0.11752	0.05715
0.1178	0.05887
0.11807	0.05807
0.11835	0.05902
0.11863	0.05821
0.11891	0.05848
0.11919	0.05942
0.11946	0.06018
0.11974	0.05761
0.12002	0.05796
0.1203	0.059
0.12057	0.05766
0.12085	0.05841
0.12113	0.0586
0.12141	0.05859
0.12169	0.05897
0.12196	0.05791
0.12224	0.05883
0.12252	0.05878
0.1228	0.05769
0.12307	0.05753
0.12335	0.05994
0.12363	0.05661
0.12391	0.06106
0.12419	0.05677
0.12446	0.06038
0.12474	0.05976
0.12502	0.05818
0.1253	0.0583
0.12557	0.05825
0.12585	0.05819
0.12613	0.05776
0.12641	0.0587
0.12669	0.05998
0.12696	0.0586
0.12724	0.05779
0.12752	0.05794
0.1278	0.05894
0.12807	0.05835
0.12835	0.05879
0.12863	0.05911
0.12891	0.05884
0.12919	0.05875
0.12946	0.05856
0.12974	0.05864
0.13002	0.05789
0.1303	0.05892
0.13057	0.05859
0.13085	0.05871
0.13113	0.0572
0.13141	0.05829
0.13169	0.05803
0.13196	0.05911
0.13224	0.05783
0.13252	0.05723
0.1328	0.05867
0.13307	0.05881
0.13335	0.05892
0.13363	0.05865
0.13391	0.05776
0.13419	0.05839
0.13446	0.05826
0.13474	0.05837
0.13502	0.0578
0.1353	0.05868
0.13557	0.05848
0.13585	0.05834
0.13613	0.05858
0.13641	0.05863
0.13669	0.05921
0.13696	0.05894
0.13724	0.06017
0.13752	0.05723
0.1378	0.05845
0.13807	0.0585
0.13835	0.05844
0.13863	0.06006
0.13891	0.05693
0.13919	0.0583
0.13946	0.05843
0.13974	0.05884
0.14002	0.05834
0.1403	0.05846
0.14057	0.05835
0.14085	0.05822
0.14113	0.05851
0.14141	0.05863
0.14169	0.05843
0.14196	0.05843
0.14224	0.05853
0.14252	0.0588
0.1428	0.05752
0.14307	0.05921
0.14335	0.05701
0.14363	0.05956
0.14391	0.05796
0.14419	0.05852
0.14446	0.05692
0.14474	0.0592
0.14502	0.05881
0.1453	0.05929
0.14557	0.05939
0.14585	0.05806
0.14613	0.05811
0.14641	0.05748
0.14669	0.05854
0.14696	0.05788
0.14724	0.05816
0.14752	0.05723
0.1478	0.06058
0.14807	0.05864
0.14835	0.05806
0.14863	0.05826
0.14891	0.05929
0.14919	0.0573
0.14946	0.05867
0.14974	0.05801
0.15002	0.05868
0.1503	0.05869
0.15057	0.05832
0.15085	0.05874
0.15113	0.05888
0.15141	0.05803
0.15169	0.05827
0.15196	0.05863
0.15224	0.05855
0.15252	0.05788
0.1528	0.05885
0.15307	0.05799
0.15335	0.05857
0.15363	0.05996
0.15391	0.0589
0.15419	0.05935
0.15446	0.05873
0.15474	0.05832
0.15502	0.05839
0.1553	0.05823
0.15557	0.05761
0.15585	0.05862
0.15613	0.05735
0.15641	0.05853
0.15669	0.05936
0.15696	0.05904
0.15724	0.05917
0.15752	0.05798
0.1578	0.05884
0.15807	0.05864
0.15835	0.05858
0.15863	0.05873
0.15891	0.05716
0.15919	0.05824
0.15946	0.0585
0.15974	0.05776
0.16002	0.05822
0.1603	0.05823
0.16057	0.05817
0.16085	0.05846
0.16113	0.0585
0.16141	0.05861
0.16169	0.05771
0.16196	0.05863
0.16224	0.0577
0.16252	0.0568
0.1628	0.05877
0.16307	0.06033
0.16335	0.0575
0.16363	0.05757
0.16391	0.05864
0.16419	0.05793
0.16446	0.05865
0.16474	0.05767
0.16502	0.05825
0.1653	0.05739
0.16557	0.05824
0.16585	0.05827
0.16613	0.05798
0.16641	0.05826
0.16669	0.05746
0.16696	0.06018
0.16724	0.05831
0.16752	0.05817
0.1678	0.05823
0.16807	0.05854
0.16835	0.05902
0.16863	0.05841
0.16891	0.05659
0.16919	0.05752
0.16946	0.05796
0.16974	0.05817
0.17002	0.05747
0.1703	0.05826
0.17057	0.05869
0.17085	0.05888
0.17113	0.05829
0.17141	0.05744
0.17169	0.05815
0.17196	0.05829
0.17224	0.05839
0.17252	0.05869
0.1728	0.05864
0.17307	0.05733
0.17335	0.05824
0.17363	0.05816
0.17391	0.05731
0.17419	0.05869
0.17446	0.05854
0.17474	0.05949
0.17502	0.05934
0.1753	0.05681
0.17557	0.05664
0.17585	0.05959
0.17613	0.05769
0.17641	0.05909
0.17669	0.05904
0.17696	0.05904
0.17724	0.05935
0.17752	0.05754
0.1778	0.05926
0.17807	0.05852
0.17835	0.05815
0.17863	0.05794
0.17891	0.05846
0.17919	0.05806
0.17946	0.05814
0.17974	0.05719
0.18002	0.05811
0.1803	0.05809
0.18057	0.05742
0.18085	0.05868
0.18113	0.05807
0.18141	0.05793
0.18169	0.0581
0.18196	0.05873
0.18224	0.05852
0.18252	0.05795
0.1828	0.05823
0.18307	0.0582
0.18335	0.05797
0.18363	0.05907
0.18391	0.05827
0.18419	0.05799
0.18446	0.05828
0.18474	0.05798
0.18502	0.05892
0.1853	0.05874
0.18557	0.05811
0.18585	0.05832
0.18613	0.05827
0.18641	0.05844
0.18669	0.05825
0.18696	0.05891
0.18724	0.05811
0.18752	0.05863
0.1878	0.05896
0.18807	0.05877
0.18835	0.05881
0.18863	0.0573
0.18891	0.05699
0.18919	0.05994
0.18946	0.05952
0.18974	0.05877
0.19002	0.05812
0.1903	0.0586
0.19057	0.05881
0.19085	0.05809
0.19113	0.05778
0.19141	0.05959
0.19169	0.05822
0.19196	0.05745
0.19224	0.05791
0.19252	0.05812
0.1928	0.05877
0.19307	0.05854
0.19335	0.05816
0.19363	0.0578
0.19391	0.05785
0.19419	0.05891
0.19446	0.05834
0.19474	0.05894
0.19502	0.05867
0.1953	0.05843
0.19557	0.05993
0.19585	0.05659
0.19613	0.05895
0.19641	0.05913
0.19669	0.05888
0.19696	0.0579
0.19724	0.05838
0.19752	0.05798
0.1978	0.05808
0.19807	0.05957
0.19835	0.05781
0.19863	0.05734
0.19891	0.05864
0.19919	0.05907
0.19946	0.05895
0.19974	0.05873
0.20002	0.05824
0.2003	0.05797
0.20057	0.05873
0.20085	0.05853
0.20113	0.0576
0.20141	0.05869
0.20169	0.05907
0.20196	0.05776
0.20224	0.06017
0.20252	0.05881
0.2028	0.05575
0.20307	0.0575
0.20335	0.05822
0.20363	0.05888
0.20391	0.05819
0.20419	0.05818
0.20446	0.0582
0.20474	0.05793
0.20502	0.05775
0.2053	0.05831
0.20557	0.05835
0.20585	0.05893
0.20613	0.05877
0.20641	0.0574
0.20669	0.05878
0.20696	0.05762
0.20724	0.05799
0.20752	0.05849
0.2078	0.05981
0.20807	0.05752
0.20835	0.05884
0.20863	0.05839
0.20891	0.05808
0.20919	0.05819
0.20946	0.05887
0.20974	0.0577
0.21002	0.0578
0.2103	0.05824
0.21057	0.05788
0.21085	0.05739
0.21113	0.05709
0.21141	0.05926
0.21169	0.05835
0.21196	0.05811
0.21224	0.05669
0.21252	0.05744
0.2128	0.05854
0.21307	0.05861
0.21335	0.05798
0.21363	0.05797
0.21391	0.05776
0.21419	0.05846
0.21446	0.05823
0.21474	0.05846
0.21502	0.0604
0.2153	0.057
0.21557	0.05753
0.21585	0.05832
0.21613	0.05959
0.21641	0.05884
0.21669	0.05771
0.21696	0.05786
0.21724	0.05839
0.21752	0.05802
0.2178	0.05779
0.21807	0.05858
0.21835	0.05826
0.21863	0.05727
0.21891	0.05598
0.21919	0.05945
0.21946	0.05871
0.21974	0.05941
0.22002	0.05778
0.2203	0.05704
0.22057	0.05908
0.22085	0.05786
0.22113	0.05857
0.22141	0.05806
0.22169	0.0581
0.22196	0.05836
0.22224	0.05764
0.22252	0.05833
0.2228	0.05831
0.22307	0.05814
0.22335	0.05817
0.22363	0.05771
0.22391	0.05652
0.22419	0.05822
0.22446	0.05781
0.22474	0.05805
0.22502	0.05839
0.2253	0.05781
0.22557	0.05927
0.22585	0.05777
0.22613	0.05821
0.22641	0.05728
0.22669	0.05847
0.22696	0.05838
0.22724	0.05782
0.22752	0.05814
0.2278	0.05972
0.22807	0.05758
0.22835	0.05882
0.22863	0.05801
0.22891	0.05752
0.22919	0.05934
0.22946	0.0597
0.22974	0.05805
0.23002	0.05888
0.2303	0.05833
0.23057	0.05846
0.23085	0.0582
0.23113	0.05804
0.23141	0.05837
0.23169	0.05826
0.23196	0.05824
0.23224	0.05957
0.23252	0.05865
0.2328	0.05781
0.23307	0.05805
0.23335	0.05745
0.23363	0.05645
0.23391	0.05859
0.23419	0.05954
0.23446	0.05699
0.23474	0.05717
0.23502	0.05773
0.2353	0.05854
0.23557	0.05852
0.23585	0.0584
0.23613	0.05825
0.23641	0.0572
0.23669	0.05728
0.23696	0.05927
0.23724	0.05816
0.23752	0.05779
0.2378	0.05821
0.23807	0.05833
0.23835	0.05906
0.23863	0.05842
0.23891	0.05748
0.23919	0.0577
0.23946	0.05788
0.23974	0.05712
0.24002	0.05746
0.2403	0.05798
0.24057	0.05825
0.24085	0.05668
0.24113	0.05597
0.24141	0.05957
0.24169	0.05779
0.24196	0.0578
0.24224	0.05885
0.24252	0.05676
0.2428	0.05794
0.24307	0.05836
0.24335	0.05734
0.24363	0.057
0.24391	0.05846
0.24419	0.05876
0.24446	0.05747
0.24474	0.05735
0.24502	0.05781
0.2453	0.05866
0.24557	0.05627
0.24585	0.05795
0.24613	0.05764
0.24641	0.05759
0.24669	0.05938
0.24696	0.05794
0.24724	0.05784
0.24752	0.05802
0.2478	0.05812
0.24807	0.05783
0.24835	0.05844
0.24863	0.05753
0.24891	0.05813
0.24919	0.05752
0.24946	0.05846
0.24974	0.05985
0.25002	0.05643
0.2503	0.05702
0.25057	0.0583
0.25085	0.05689
0.25113	0.05959
0.25141	0.05692
0.25169	0.05652
0.25196	0.05738
0.25224	0.05773
0.25252	0.05617
0.2528	0.05746
0.25307	0.05812
0.25335	0.05832
0.25363	0.05829
0.25391	0.05662
0.25419	0.05956
0.25446	0.05877
0.25474	0.05778
0.25502	0.05839
0.2553	0.05747
0.25557	0.05944
0.25585	0.05782
0.25613	0.05781
0.25641	0.05856
0.25669	0.05828
0.25696	0.05788
0.25724	0.05774
0.25752	0.05727
0.2578	0.05757
0.25807	0.05753
0.25835	0.05784
0.25863	0.05899
0.25891	0.05786
0.25919	0.05763
0.25946	0.05808
0.25974	0.05712
0.26002	0.05848
0.2603	0.05831
0.26057	0.05766
0.26085	0.05737
0.26113	0.0573
0.26141	0.05704
0.26169	0.05796
0.26196	0.0586
0.26224	0.05899
0.26252	0.05742
0.2628	0.058
0.26307	0.05765
0.26335	0.05774
0.26363	0.05832
0.26391	0.05702
0.26419	0.05978
0.26446	0.05774
0.26474	0.05832
0.26502	0.05782
0.2653	0.05747
0.26557	0.05763
0.26585	0.05687
0.26613	0.05661
0.26641	0.05718
0.26669	0.05832
0.26696	0.05897
0.26724	0.05742
0.26752	0.05741
0.2678	0.05733
0.26807	0.05784
0.26835	0.05824
0.26863	0.05839
0.26891	0.05794
0.26919	0.05799
0.26946	0.0574
0.26974	0.05738
0.27002	0.05757
0.2703	0.05836
0.27057	0.05764
0.27085	0.05698
0.27113	0.05724
0.27141	0.05941
0.27169	0.05669
0.27196	0.05766
0.27224	0.05701
0.27252	0.05627
0.2728	0.0566
0.27307	0.05837
0.27335	0.0575
0.27363	0.05698
0.27391	0.05792
0.27419	0.05792
0.27446	0.05778
0.27474	0.05842
0.27502	0.05755
0.2753	0.0586
0.27557	0.05852
0.27585	0.05785
0.27613	0.0572
0.27641	0.05853
0.27669	0.05815
0.27696	0.05814
0.27724	0.05734
0.27752	0.05673
0.2778	0.05705
0.27807	0.05758
0.27835	0.05791
0.27863	0.0577
0.27891	0.05775
0.27919	0.05848
0.27946	0.05773
0.27974	0.05831
0.28002	0.05909
0.2803	0.05757
0.28057	0.05759
0.28085	0.05755
0.28113	0.05696
0.28141	0.05927
0.28169	0.05769
0.28196	0.05812
0.28224	0.05757
0.28252	0.05807
0.2828	0.05838
0.28307	0.05782
0.28335	0.05776
0.28363	0.05766
0.28391	0.05947
0.28419	0.05681
0.28446	0.05928
0.28474	0.05858
0.28502	0.05713
0.2853	0.05892
0.28557	0.05758
0.28585	0.05628
0.28613	0.0571
0.28641	0.05864
0.28669	0.05895
0.28696	0.05759
0.28724	0.05719
0.28752	0.05877
0.2878	0.05913
0.28807	0.05781
0.28835	0.05771
0.28863	0.05817
0.28891	0.05752
0.28919	0.05804
0.28946	0.05747
0.28974	0.05851
0.29002	0.05793
0.2903	0.05795
0.29057	0.05721
0.29085	0.05802
0.29113	0.05771
0.29141	0.05687
0.29169	0.05772
0.29196	0.05821
0.29224	0.05712
0.29252	0.05732
0.2928	0.05917
0.29307	0.05757
0.29335	0.05688
0.29363	0.05835
0.29391	0.05929
0.29419	0.05901
0.29446	0.05767
0.29474	0.0576
0.29502	0.05751
0.2953	0.0563
0.29557	0.05594
0.29585	0.05764
0.29613	0.05838
0.29641	0.05829
0.29669	0.05844
0.29696	0.0588
0.29724	0.05763
0.29752	0.05838
0.2978	0.05757
0.29807	0.05703
0.29835	0.05815
0.29863	0.0577
0.29891	0.05647
0.29919	0.05787
0.29946	0.05696
0.29974	0.05986
0.30002	0.05794
0.3003	0.05671
0.30057	0.05766
0.30085	0.05712
0.30113	0.05737
0.30141	0.05834
0.30169	0.05923
0.30196	0.05783
0.30224	0.0581
0.30252	0.05836
0.3028	0.05764
0.30307	0.05834
0.30335	0.05711
0.30363	0.05839
0.30391	0.05757
0.30419	0.05796
0.30446	0.05779
0.30474	0.05748
0.30502	0.05781
0.3053	0.05798
0.30557	0.05871
0.30585	0.0579
0.30613	0.05805
0.30641	0.05774
0.30669	0.05798
0.30696	0.05946
0.30724	0.05647
0.30752	0.05687
0.3078	0.05787
0.30807	0.05672
0.30835	0.0584
0.30863	0.05828
0.30891	0.05717
0.30919	0.05777
0.30946	0.05724
0.30974	0.05692
0.31002	0.05682
0.3103	0.05983
0.31057	0.05684
0.31085	0.05706
0.31113	0.05551
0.31141	0.05779
0.31169	0.05788
0.31196	0.05812
0.31224	0.05752
0.31252	0.05684
0.3128	0.05806
0.31307	0.05709
0.31335	0.05708
0.31363	0.05776
0.31391	0.05779
0.31419	0.05723
0.31446	0.05734
0.31474	0.05855
0.31502	0.05823
0.3153	0.05823
0.31557	0.05651
0.31585	0.05886
0.31613	0.05845
0.31641	0.05753
0.31669	0.05625
0.31696	0.05856
0.31724	0.05776
0.31752	0.05827
0.3178	0.0583
0.31807	0.0579
0.31835	0.05703
0.31863	0.05778
0.31891	0.05764
0.31919	0.05831
0.31946	0.05814
0.31974	0.05785
0.32002	0.05634
0.3203	0.05755
0.32057	0.05612
0.32085	0.0572
0.32113	0.0588
0.32141	0.05873
0.32169	0.05924
0.32196	0.05681
0.32224	0.05674
0.32252	0.05771
0.3228	0.05747
0.32307	0.05781
0.32335	0.05774
0.32363	0.05756
0.32391	0.05785
0.32419	0.05692
0.32446	0.05698
0.32474	0.05812
0.32502	0.05825
0.3253	0.0576
0.32557	0.05768
0.32585	0.05709
0.32613	0.05723
0.32641	0.05764
0.32669	0.05789
0.32696	0.05703
0.32724	0.05835
0.32752	0.05825
0.3278	0.05685
0.32807	0.05686
0.32835	0.05729
0.32863	0.05762
0.32891	0.05668
0.32919	0.05701
0.32946	0.05828
0.32974	0.0568
0.33002	0.05632
0.3303	0.05717
0.33057	0.05746
0.33085	0.0579
0.33113	0.0561
0.33141	0.05815
0.33169	0.05676
0.33196	0.05833
0.33224	0.05732
0.33252	0.06019
0.3328	0.05849
0.33307	0.05639
0.33335	0.05766
0.33363	0.0569
0.33391	0.05736
0.33419	0.05825
0.33446	0.05712
0.33474	0.05734
0.33502	0.05787
0.3353	0.05793
0.33557	0.05759
0.33585	0.05787
0.33613	0.0579
0.33641	0.05722
0.33669	0.05777
0.33696	0.05849
0.33724	0.05909
0.33752	0.0558
0.3378	0.05871
0.33807	0.05892
0.33835	0.05861
0.33863	0.05695
0.33891	0.05773
0.33919	0.05774
0.33946	0.05803
0.33974	0.0571
0.34002	0.05823
0.3403	0.05683
0.34057	0.05739
0.34085	0.05799
0.34113	0.05685
0.34141	0.05557
0.34169	0.05711
0.34196	0.05658
0.34224	0.05623
0.34252	0.05762
0.3428	0.05621
0.34307	0.05803
0.34335	0.05751
0.34363	0.05764
0.34391	0.05904
0.34419	0.05768
0.34446	0.05656
0.34474	0.05694
0.34502	0.057
0.3453	0.0572
0.34557	0.05758
0.34585	0.05837
0.34613	0.05891
0.34641	0.05594
0.34669	0.05759
0.34696	0.05776
0.34724	0.05494
0.34752	0.05647
0.3478	0.05675
0.34807	0.05857
0.34835	0.05642
0.34863	0.05643
0.34891	0.05997
0.34919	0.05494
0.34946	0.05489
0.34974	0.055
0.35002	0.05843
0.3503	0.05689
0.35057	0.05613
0.35085	0.05628
0.35113	0.05719
0.35141	0.05824
0.35169	0.05767
0.35196	0.05766
0.35224	0.05749
0.35252	0.05732
0.3528	0.05644
0.35307	0.05725
0.35335	0.05763
0.35363	0.05664
0.35391	0.05669
0.35419	0.05854
0.35446	0.05791
0.35474	0.05555
0.35502	0.05469
0.3553	0.05635
0.35557	0.05739
0.35585	0.05792
0.35613	0.05918
0.35641	0.05808
0.35669	0.05593
0.35696	0.0565
0.35724	0.05728
0.35752	0.05643
0.3578	0.05714
0.35807	0.05739
0.35835	0.05738
0.35863	0.05744
0.35891	0.05717
0.35919	0.05713
0.35946	0.05666
0.35974	0.05606
0.36002	0.05751
0.3603	0.05791
0.36057	0.05688
0.36085	0.0561
0.36113	0.05922
0.36141	0.05841
0.36169	0.05826
0.36196	0.05713
0.36224	0.05675
0.36252	0.05788
0.3628	0.05731
0.36307	0.05777
0.36335	0.05704
0.36363	0.05769
0.36391	0.05682
0.36419	0.05694
0.36446	0.05812
0.36474	0.0565
0.36502	0.05668
0.3653	0.05666
0.36557	0.05726
0.36585	0.05779
0.36613	0.05659
0.36641	0.05478
0.36669	0.05454
0.36696	0.05677
0.36724	0.05829
0.36752	0.05818
0.3678	0.05674
0.36807	0.05764
0.36835	0.05728
0.36863	0.05705
0.36891	0.05648
0.36919	0.05703
0.36946	0.0571
0.36974	0.05708
0.37002	0.05777
0.3703	0.05661
0.37057	0.05731
0.37085	0.05675
0.37113	0.05699
0.37141	0.0574
0.37169	0.05687
0.37196	0.05689
0.37224	0.05678
0.37252	0.0585
0.3728	0.05844
0.37307	0.0574
0.37335	0.05541
0.37363	0.0582
0.37391	0.05665
0.37419	0.05787
0.37446	0.05632
0.37474	0.05656
0.37502	0.05811
0.3753	0.05717
0.37557	0.05756
0.37585	0.05703
0.37613	0.05714
0.37641	0.05747
0.37669	0.05826
0.37696	0.05718
0.37724	0.05661
0.37752	0.05702
0.3778	0.0577
0.37807	0.05687
0.37835	0.05564
0.37863	0.05836
0.37891	0.05561
0.37919	0.05643
0.37946	0.05767
0.37974	0.05778
0.38002	0.05694
0.3803	0.05775
0.38057	0.05749
0.38085	0.05606
0.38113	0.05666
0.38141	0.05703
0.38169	0.05723
0.38196	0.05739
0.38224	0.05634
0.38252	0.05556
0.3828	0.05835
0.38307	0.05632
0.38335	0.05745
0.38363	0.05688
0.38391	0.05637
0.38419	0.05764
0.38446	0.05753
0.38474	0.05761
0.38502	0.05763
0.3853	0.05654
0.38557	0.05768
0.38585	0.05758
0.38613	0.0574
0.38641	0.058
0.38669	0.0572
0.38696	0.05658
0.38724	0.0588
0.38752	0.05666
0.3878	0.05722
0.38807	0.05797
0.38835	0.05679
0.38863	0.05717
0.38891	0.05679
0.38919	0.0571
0.38946	0.05669
0.38974	0.05781
0.39002	0.05738
0.3903	0.05688
0.39057	0.0569
0.39085	0.05849
0.39113	0.05831
0.39141	0.0589
0.39169	0.05617
0.39196	0.05702
0.39224	0.0574
0.39252	0.0569
0.3928	0.05805
0.39307	0.05682
0.39335	0.05717
0.39363	0.05629
0.39391	0.05777
0.39419	0.05733
0.39446	0.05676
0.39474	0.05766
0.39502	0.05687
0.3953	0.05712
0.39557	0.05493
0.39585	0.05845
0.39613	0.05686
0.39641	0.0578
0.39669	0.05845
0.39696	0.0586
0.39724	0.05699
0.39752	0.05691
0.3978	0.05776
0.39807	0.05664
0.39835	0.05688
0.39863	0.05719
0.39891	0.05723
0.39919	0.05858
0.39946	0.05791
0.39974	0.05731
0.40002	0.05746
0.4003	0.05772
0.40057	0.05864
0.40085	0.05497
0.40113	0.05818
0.40141	0.0577
0.40169	0.05754
0.40196	0.05747
0.40224	0.05627
0.40252	0.05681
0.4028	0.05684
0.40307	0.05606
0.40335	0.05955
0.40363	0.05695
0.40391	0.05783
0.40419	0.05689
0.40446	0.05718
0.40474	0.05731
0.40502	0.05738
0.4053	0.0566
0.40557	0.05684
0.40585	0.0565
0.40613	0.05726
0.40641	0.05733
0.40669	0.05694
0.40696	0.0562
0.40724	0.05727
0.40752	0.05779
0.4078	0.05813
0.40807	0.05636
0.40835	0.0585
0.40863	0.05801
0.40891	0.05689
0.40919	0.05752
0.40946	0.05657
0.40974	0.05595
0.41002	0.05511
0.4103	0.05868
0.41057	0.05908
0.41085	0.05781
0.41113	0.05718
0.41141	0.05625
0.41169	0.05708
0.41196	0.05765
0.41224	0.05717
0.41252	0.05672
0.4128	0.0576
0.41307	0.05662
0.41335	0.05773
0.41363	0.0571
0.41391	0.05687
0.41419	0.05882
0.41446	0.0581
0.41474	0.05703
0.41502	0.05824
0.4153	0.05716
0.41557	0.05645
0.41585	0.05588
0.41613	0.05717
0.41641	0.05826
0.41669	0.05738
0.41696	0.05693
0.41724	0.05756
0.41752	0.05652
0.4178	0.05804
0.41807	0.05774
0.41835	0.05689
0.41863	0.05738
0.41891	0.05688
0.41919	0.05637
0.41946	0.05724
0.41974	0.05743
0.42002	0.05694
0.4203	0.05693
0.42057	0.05694
0.42085	0.05704
0.42113	0.05691
0.42141	0.05719
0.42169	0.05667
0.42196	0.0559
0.42224	0.05742
0.42252	0.05829
0.4228	0.05746
0.42307	0.0568
0.42335	0.05735
0.42363	0.05636
0.42391	0.05687
0.42419	0.05697
0.42446	0.05665
0.42474	0.05703
0.42502	0.05851
0.4253	0.05583
0.42557	0.05788
0.42585	0.05718
0.42613	0.05731
0.42641	0.0572
0.42669	0.0572
0.42696	0.05687
0.42724	0.05667
0.42752	0.05609
0.4278	0.05727
0.42807	0.05744
0.42835	0.0566
0.42863	0.0587
0.42891	0.0566
0.42919	0.05538
0.42946	0.05636
0.42974	0.05756
0.43002	0.05717
0.4303	0.05631
0.43057	0.05737
0.43085	0.05737
0.43113	0.0574
0.43141	0.05684
0.43169	0.05649
0.43196	0.05729
0.43224	0.05715
0.43252	0.05744
0.4328	0.05703
0.43307	0.05798
0.43335	0.05774
0.43363	0.05837
0.43391	0.0576
0.43419	0.05664
0.43446	0.05678
0.43474	0.05702
0.43502	0.05993
0.4353	0.06027
0.43557	0.05813
0.43585	0.0575
0.43613	0.05666
0.43641	0.05695
0.43669	0.05728
0.43696	0.05747
0.43724	0.05679
0.43752	0.05697
0.4378	0.05622
0.43807	0.0571
0.43835	0.05677
0.43863	0.05737
0.43891	0.05711
0.43919	0.05805
0.43946	0.05686
0.43974	0.05876
0.44002	0.05821
0.4403	0.05676
0.44057	0.05676
0.44085	0.0577
0.44113	0.05743
0.44141	0.05678
0.44169	0.05905
0.44196	0.0568
0.44224	0.05806
0.44252	0.05548
0.4428	0.05797
0.44307	0.05849
0.44335	0.05688
0.44363	0.05665
0.44391	0.0564
0.44419	0.05723
0.44446	0.05696
0.44474	0.05731
0.44502	0.05758
0.4453	0.05667
0.44557	0.05665
0.44585	0.05688
0.44613	0.05725
0.44641	0.05691
0.44669	0.05735
0.44696	0.05677
0.44724	0.05718
0.44752	0.05665
0.4478	0.05711
0.44807	0.05742
0.44835	0.05675
0.44863	0.05772
0.44891	0.0569
0.44919	0.05734
0.44946	0.05728
0.44974	0.05762
0.45002	0.05697
0.4503	0.05732
0.45057	0.05635
0.45085	0.05617
0.45113	0.05614
0.45141	0.05669
0.45169	0.05741
0.45196	0.05661
0.45224	0.05749
0.45252	0.05682
0.4528	0.05661
0.45307	0.05646
0.45335	0.0562
0.45363	0.05686
0.45391	0.05692
0.45419	0.0575
0.45446	0.05707
0.45474	0.05658
0.45502	0.05762
0.4553	0.05749
0.45557	0.05595
0.45585	0.05624
0.45613	0.05697
0.45641	0.05577
0.45669	0.05537
0.45696	0.05818
0.45724	0.058
0.45752	0.05777
0.4578	0.05663
0.45807	0.05658
0.45835	0.05618
0.45863	0.05623
0.45891	0.05675
0.45919	0.05686
0.45946	0.05558
0.45974	0.05525
0.46002	0.05723
0.4603	0.05645
0.46057	0.05665
0.46085	0.0568
0.46113	0.05793
0.46141	0.05715
0.46169	0.05774
0.46196	0.05731
0.46224	0.05722
0.46252	0.0569
0.4628	0.05686
0.46307	0.05649
0.46335	0.05656
0.46363	0.05605
0.46391	0.05714
0.46419	0.05607
0.46446	0.05687
0.46474	0.05567
0.46502	0.05617
0.4653	0.05546
0.46557	0.05669
0.46585	0.05725
0.46613	0.0572
0.46641	0.05699
0.46669	0.05797
0.46696	0.05651
0.46724	0.0558
0.46752	0.05646
0.4678	0.05746
0.46807	0.05744
0.46835	0.05491
0.46863	0.05705
0.46891	0.05731
0.46919	0.05705
0.46946	0.05615
0.46974	0.05781
0.47002	0.05642
0.4703	0.05622
0.47057	0.05556
0.47085	0.05664
0.47113	0.05565
0.47141	0.05691
0.47169	0.05726
0.47196	0.05614
0.47224	0.05657
0.47252	0.05682
0.4728	0.05665
0.47307	0.05688
0.47335	0.05618
0.47363	0.05479
0.47391	0.05798
0.47419	0.05663
0.47446	0.05691
0.47474	0.05673
0.47502	0.05689
0.4753	0.05599
0.47557	0.05463
0.47585	0.05543
0.47613	0.05565
0.47641	0.05786
0.47669	0.05487
0.47696	0.05598
0.47724	0.05662
0.47752	0.05682
0.4778	0.05631
0.47807	0.05778
0.47835	0.05676
0.47863	0.05616
0.47891	0.05559
0.47919	0.057
0.47946	0.05726
0.47974	0.05745
0.48002	0.05756
0.4803	0.05677
0.48057	0.05634
0.48085	0.05614
0.48113	0.05704
0.48141	0.05583
0.48169	0.05735
0.48196	0.05739
0.48224	0.05677
0.48252	0.05628
0.4828	0.05652
0.48307	0.05679
0.48335	0.05584
0.48363	0.05742
0.48391	0.05617
0.48419	0.05678
0.48446	0.05641
0.48474	0.05672
0.48502	0.05656
0.4853	0.0578
0.48557	0.05672
0.48585	0.05758
0.48613	0.05774
0.48641	0.05663
0.48669	0.05626
0.48696	0.05737
0.48724	0.05784
0.48752	0.05636
0.4878	0.05699
0.48807	0.05734
0.48835	0.05726
0.48863	0.0544
0.48891	0.05789
0.48919	0.05731
0.48946	0.05685
0.48974	0.05676
0.49002	0.0564
0.4903	0.05663
0.49057	0.05772
0.49085	0.05693
0.49113	0.05705
0.49141	0.0554
0.49169	0.05673
0.49196	0.05832
0.49224	0.05781
0.49252	0.05708
0.4928	0.05636
0.49307	0.05511
0.49335	0.05645
0.49363	0.05782
0.49391	0.05923
0.49419	0.05831
0.49446	0.05707
0.49474	0.05761
0.49502	0.05754
0.4953	0.05546
0.49557	0.05774
0.49585	0.05587
0.49613	0.05803
0.49641	0.05642
0.49669	0.05552
0.49696	0.05605
0.49724	0.05634
0.49752	0.05587
0.4978	0.05671
0.49807	0.05697
0.49835	0.05708
0.49863	0.05744
0.49891	0.05682
0.49919	0.0577
0.49946	0.05709
0.49974	0.05723
0.50002	0.057
0.5003	0.05722
0.50057	0.05741
0.50085	0.05682
0.50113	0.05623
0.50141	0.05713
0.50169	0.05643
0.50196	0.05708
0.50224	0.05712
0.50252	0.05712
0.5028	0.05688
0.50307	0.05705
0.50335	0.05652
0.50363	0.05729
0.50391	0.05675
0.50419	0.05731
0.50446	0.05758
0.50474	0.05659
0.50502	0.05662
0.5053	0.05687
0.50557	0.05603
0.50585	0.05624
0.50613	0.0552
0.50641	0.05656
0.50669	0.05704
0.50696	0.05593
0.50724	0.05611
0.50752	0.05695
0.5078	0.05765
0.50807	0.05656
0.50835	0.05613
0.50863	0.05628
0.50891	0.0581
0.50919	0.05703
0.50946	0.05675
0.50974	0.05618
0.51002	0.05553
0.5103	0.057
0.51057	0.05447
0.51085	0.05753
0.51113	0.05613
0.51141	0.05678
0.51169	0.05617
0.51196	0.05578
0.51224	0.05567
0.51252	0.05655
0.5128	0.05658
0.51307	0.05662
0.51335	0.05714
0.51363	0.05655
0.51391	0.05728
0.51419	0.0565
0.51446	0.05668
0.51474	0.05738
0.51502	0.05692
0.5153	0.056
0.51557	0.0571
0.51585	0.05684
0.51613	0.05562
0.51641	0.0577
0.51669	0.05467
0.51696	0.0581
0.51724	0.05606
0.51752	0.05791
0.5178	0.05743
0.51807	0.0579
0.51835	0.05787
0.51863	0.05742
0.51891	0.05877
0.51919	0.05593
0.51946	0.05673
0.51974	0.0564
0.52002	0.05609
0.5203	0.05661
0.52057	0.05633
0.52085	0.05637
0.52113	0.05753
0.52141	0.05629
0.52169	0.05673
0.52196	0.05737
0.52224	0.05632
0.52252	0.05713
0.5228	0.05702
0.52307	0.05708
0.52335	0.05705
0.52363	0.0569
0.52391	0.05571
0.52419	0.05599
0.52446	0.05827
0.52474	0.05821
0.52502	0.05824
0.5253	0.05654
0.52557	0.05643
0.52585	0.05769
0.52613	0.05717
0.52641	0.05721
0.52669	0.05704
0.52696	0.05626
0.52724	0.05664
0.52752	0.0573
0.5278	0.0567
0.52807	0.05695
0.52835	0.0574
0.52863	0.05626
0.52891	0.05616
0.52919	0.05652
0.52946	0.05614
0.52974	0.05639
0.53002	0.05741
0.5303	0.05746
0.53057	0.05559
0.53085	0.05707
0.53113	0.05585
0.53141	0.05633
0.53169	0.05768
0.53196	0.05546
0.53224	0.05634
0.53252	0.05735
0.5328	0.05592
0.53307	0.05775
0.53335	0.05728
0.53363	0.05727
0.53391	0.05693
0.53419	0.05716
0.53446	0.05616
0.53474	0.05749
0.53502	0.05834
0.5353	0.05635
0.53557	0.05618
0.53585	0.05637
0.53613	0.05641
0.53641	0.05726
0.53669	0.05559
0.53696	0.05654
0.53724	0.05663
0.53752	0.05701
0.5378	0.054
0.53807	0.05705
0.53835	0.05598
0.53863	0.05682
0.53891	0.05684
0.53919	0.05839
0.53946	0.05649
0.53974	0.05597
0.54002	0.05582
0.5403	0.05644
0.54057	0.05623
0.54085	0.05573
0.54113	0.05665
0.54141	0.0565
0.54169	0.05655
0.54196	0.05669
0.54224	0.05632
0.54252	0.05602
0.5428	0.05555
0.54307	0.05681
0.54335	0.05699
0.54363	0.05702
0.54391	0.05712
0.54419	0.05503
0.54446	0.05537
0.54474	0.05751
0.54502	0.05648
0.5453	0.05567
0.54557	0.05586
0.54585	0.05697
0.54613	0.05723
0.54641	0.05602
0.54669	0.05645
0.54696	0.05695
0.54724	0.0564
0.54752	0.05663
0.5478	0.05675
0.54807	0.05643
0.54835	0.05631
0.54863	0.05629
0.54891	0.05653
0.54919	0.05611
0.54946	0.05479
0.54974	0.05571
0.55002	0.05627
0.5503	0.05539
0.55057	0.05782
0.55085	0.05643
0.55113	0.05687
0.55141	0.05674
0.55169	0.05523
0.55196	0.05706
0.55224	0.05634
0.55252	0.05538
0.5528	0.05577
0.55307	0.05632
0.55335	0.05584
0.55363	0.05612
0.55391	0.05631
0.55419	0.05606
0.55446	0.05619
0.55474	0.05548
0.55502	0.0564
0.5553	0.05621
[truncated: 41,861 more rows]

## Sheet: SJ
0.2MPa									0.5MPa									1.0MPa
ε	σ1-σ3	ε	σ1-σ3	ε	σ1-σ3	ε	σ1-σ3		ε	σ1-σ3	ε	σ1-σ3	ε	σ1-σ3	ε	σ1-σ3		ε	σ1-σ3	ε	σ1-σ3	ε	σ1-σ3	ε	σ1-σ3
0.02	0.41	0.01	0.27	0.01	0.39	0.01	0.37		0.01	0.08	0.01	0.14	0.01	0.15	0.01	0.32		0.01	0.16	0.01	0.3	0.01	0.31	0.01	0.24
0.03	0.77	0.02	0.31	0.02	0.64	0.02	0.41		0.02	0.14	0.02	0.22	0.02	0.22	0.02	0.55		0.02	0.26	0.02	0.3	0.02	0.19	0.02	0.11
0.05	1.17	0.03	0.43	0.03	0.77	0.02	0.44		0.03	0.21	0.03	0.34	0.03	0.33	0.03	0.58		0.03	0.34	0.03	0.34	0.03	0.19	0.02	0.09
0.07	1.61	0.03	0.56	0.03	0.89	0.03	0.45		0.03	0.26	0.04	0.48	0.03	0.42	0.03	0.74		0.03	0.42	0.04	0.43	0.03	0.18	0.03	0.11
0.09	2.06	0.04	0.68	0.04	1.01	0.04	0.19		0.04	0.3	0.04	0.59	0.04	0.53	0.04	0.9		0.04	0.51	0.04	0.59	0.04	0.18	0.04	0.13
0.1	2.56	0.05	0.81	0.05	1.12	0.05	0.19		0.05	0.32	0.05	0.71	0.05	0.59	0.05	1.05		0.05	0.59	0.05	0.77	0.05	0.19	0.05	0.11
0.12	3.07	0.06	0.94	0.06	1.28	0.06	0.18		0.06	0.33	0.06	0.83	0.06	0.66	0.06	1.17		0.06	0.67	0.06	0.97	0.06	0.19	0.06	0.11
0.13	3.59	0.07	1.05	0.07	1.36	0.07	0.19		0.07	0.33	0.07	0.96	0.07	0.71	0.07	1.29		0.07	0.76	0.07	1.12	0.07	0.2	0.07	0.14
0.15	4.12	0.08	1.18	0.08	1.49	0.07	0.19		0.07	0.36	0.08	1.08	0.07	0.76	0.08	1.4		0.08	0.84	0.07	1.33	0.08	0.19	0.08	0.11
0.17	4.63	0.08	1.31	0.08	1.61	0.08	0.2		0.08	0.38	0.08	1.26	0.08	0.81	0.09	1.51		0.08	0.93	0.08	1.56	0.08	0.21	0.08	0.13
0.18	5.19	0.09	1.43	0.09	1.72	0.09	0.21		0.09	0.42	0.09	1.4	0.09	0.85	0.09	1.61		0.09	1	0.09	1.77	0.09	0.2	0.09	0.16
0.2	5.74	0.1	1.51	0.1	1.84	0.1	0.23		0.1	0.45	0.1	1.58	0.1	0.89	0.1	1.71		0.1	1.09	0.1	1.99	0.1	0.21	0.1	0.16
0.22	6.29	0.11	1.64	0.11	1.94	0.11	0.25		0.11	0.49	0.11	1.74	0.11	0.93	0.11	1.81		0.11	1.16	0.11	2.21	0.11	0.23	0.11	0.16
0.23	6.84	0.12	1.74	0.12	2.04	0.12	0.27		0.12	0.54	0.12	1.91	0.12	0.95	0.12	1.92		0.12	1.26	0.12	2.43	0.12	0.19	0.12	0.16
0.25	7.39	0.13	1.84	0.13	2.16	0.12	0.33		0.13	0.6	0.13	2.07	0.13	0.99	0.13	2.01		0.13	1.35	0.13	2.64	0.13	0.21	0.13	0.17
0.27	7.94	0.13	1.94	0.13	2.25	0.13	0.38		0.13	0.66	0.13	2.23	0.13	1.04	0.13	2.13		0.13	1.45	0.13	2.88	0.13	0.19	0.13	0.18
0.28	8.49	0.14	2.05	0.14	2.39	0.14	0.45		0.14	0.73	0.14	2.39	0.14	1.05	0.14	2.24		0.14	1.55	0.14	3.1	0.14	0.21	0.14	0.18
0.3	9.04	0.15	2.13	0.15	2.45	0.15	0.51		0.15	0.8	0.15	2.56	0.15	1.09	0.15	2.36		0.15	1.66	0.15	3.29	0.15	0.19	0.15	0.18
0.32	9.58	0.16	2.25	0.16	2.56	0.16	0.57		0.16	0.87	0.16	2.74	0.16	1.14	0.16	2.44		0.16	1.77	0.16	3.5	0.16	0.21	0.16	0.18
0.33	10.1	0.17	2.37	0.17	2.65	0.17	0.62		0.17	0.95	0.17	2.91	0.17	1.18	0.17	2.56		0.17	1.88	0.17	3.74	0.17	0.2	0.17	0.18
0.35	10.64	0.18	2.47	0.18	2.71	0.18	0.68		0.18	1.03	0.18	3.05	0.17	1.23	0.18	2.65		0.18	2.01	0.17	3.99	0.17	0.2	0.18	0.18
0.37	11.18	0.18	2.57	0.18	2.83	0.18	0.72		0.18	1.13	0.18	3.23	0.18	1.24	0.19	2.76		0.18	2.13	0.18	4.19	0.18	0.19	0.18	0.17
0.38	11.68	0.19	2.7	0.19	2.91	0.19	0.77		0.19	1.21	0.19	3.41	0.19	1.29	0.19	2.86		0.19	2.27	0.19	4.42	0.19	0.21	0.19	0.17
0.4	12.19	0.2	2.82	0.2	2.99	0.2	0.82		0.2	1.31	0.2	3.58	0.2	1.31	0.2	2.97		0.2	2.39	0.2	4.67	0.2	0.21	0.2	0.17
0.42	12.69	0.21	2.95	0.21	3.06	0.21	0.86		0.21	1.41	0.21	3.79	0.21	1.36	0.21	3.06		0.21	2.52	0.21	4.9	0.21	0.21	0.21	0.19
0.43	13.17	0.22	3.04	0.22	3.09	0.22	0.91		0.22	1.52	0.22	4	0.22	1.39	0.22	3.15		0.22	2.66	0.22	5.13	0.22	0.22	0.22	0.21
0.45	13.61	0.23	3.21	0.23	3.22	0.23	0.94		0.23	1.63	0.23	4.21	0.23	1.43	0.23	3.25		0.23	2.8	0.23	5.32	0.23	0.23	0.22	0.24
0.47	13.8	0.23	3.32	0.23	3.22	0.23	1		0.23	1.75	0.23	4.43	0.23	1.47	0.24	3.35		0.24	2.95	0.23	5.54	0.23	0.23	0.23	0.31
0.48	11.18	0.24	3.45	0.24	3.33	0.24	1.05		0.24	1.87	0.24	4.66	0.24	1.51	0.24	3.42		0.24	3.1	0.24	5.78	0.24	0.22	0.24	0.35
0.5	11.56	0.25	3.57	0.25	3.37	0.25	1.07		0.25	2	0.25	4.92	0.25	1.56	0.25	3.51		0.25	3.26	0.25	6.02	0.25	0.25	0.25	0.37
0.52	11.95	0.26	3.75	0.26	3.44	0.26	1.13		0.26	2.12	0.26	5.16	0.26	1.6	0.26	3.61		0.26	3.4	0.26	6.19	0.26	0.27	0.26	0.41
0.53	12.26	0.27	3.88	0.27	3.5	0.27	1.18		0.27	2.26	0.27	5.39	0.27	1.66	0.27	3.7		0.27	3.55	0.27	6.44	0.27	0.29	0.27	0.44
0.55	12.24	0.28	4.02	0.27	3.59	0.28	1.22		0.28	2.39	0.28	5.62	0.28	1.67	0.28	3.79		0.28	3.74	0.28	6.62	0.28	0.31	0.28	0.46
0.57	11.87	0.28	4.16	0.28	3.66	0.28	1.27		0.28	2.53	0.29	5.84	0.28	1.71	0.28	3.84		0.28	3.91	0.29	6.85	0.28	0.32	0.28	0.49
0.58	11.06	0.29	4.3	0.29	3.72	0.29	1.32		0.29	2.68	0.29	6.07	0.29	1.79	0.29	3.93		0.29	4.09	0.29	7.06	0.29	0.34	0.29	0.52
0.6	3.71	0.3	4.45	0.3	3.79	0.3	1.37		0.3	2.83	0.3	6.25	0.3	1.83	0.3	4.02		0.3	4.28	0.3	7.25	0.3	0.36	0.3	0.53
0.62	3.55	0.31	4.6	0.31	3.89	0.31	1.43		0.31	2.97	0.31	6.46	0.31	1.9	0.31	4.13		0.31	4.47	0.31	7.48	0.31	0.38	0.31	0.55
0.63	3.53	0.32	4.76	0.32	3.93	0.32	1.47		0.32	3.13	0.32	6.7	0.32	1.91	0.32	4.2		0.32	4.7	0.32	7.61	0.32	0.41	0.32	0.57
0.65	3.49	0.33	4.92	0.32	4	0.33	1.53		0.33	3.26	0.32	6.95	0.33	1.98	0.33	4.29		0.33	4.91	0.32	7.83	0.32	0.44	0.33	0.58
0.67	3.44	0.33	5.06	0.33	4.09	0.34	1.57		0.33	3.41	0.33	7.21	0.33	2.04	0.33	4.38		0.33	5.14	0.33	8.06	0.33	0.44	0.33	0.61
0.68	3.44	0.34	5.24	0.34	4.16	0.34	1.61		0.34	3.56	0.34	7.48	0.34	2.1	0.34	4.48		0.34	5.36	0.34	8.28	0.34	0.45	0.34	0.63
0.7	3.46	0.35	5.41	0.35	4.27	0.35	1.66		0.35	3.72	0.35	7.76	0.35	2.15	0.35	4.57		0.35	5.6	0.35	8.46	0.35	0.46	0.35	0.65
0.72	3.38	0.36	5.54	0.36	4.3	0.36	1.71		0.36	3.86	0.36	8.04	0.36	2.2	0.36	4.66		0.36	5.84	0.36	8.65	0.36	0.5	0.36	0.68
0.73	3.33	0.37	5.7	0.37	4.39	0.37	1.76		0.37	3.99	0.37	8.31	0.37	2.19	0.37	4.75		0.37	6.07	0.37	8.89	0.37	0.51	0.37	0.69
--	--	0.38	5.88	0.38	4.45	0.37	1.82		0.38	4.06	0.38	8.53	0.38	2.25	0.38	4.83		0.38	6.3	0.37	9.06	0.37	0.52	0.38	0.69
--	--	0.38	5.98	0.38	4.52	0.38	1.87		0.38	4.23	0.39	8.71	0.39	2.29	0.38	4.92		0.38	6.53	0.38	9.25	0.38	0.54	0.38	0.73
--	--	0.39	6.21	0.39	4.6	0.39	1.93		0.39	4.35	0.39	8.89	0.39	2.37	0.39	5.02		0.39	6.76	0.39	9.48	0.39	0.56	0.39	0.77
--	--	0.4	6.35	0.4	4.64	0.4	1.97		0.4	4.56	0.4	9.09	0.4	2.42	0.4	5.1		0.4	7	0.4	9.68	0.4	0.59	0.4	0.78
--	--	0.41	6.53	0.41	4.71	0.41	2.03		0.41	4.76	0.41	9.3	0.41	2.49	0.41	5.2		0.41	7.25	0.41	9.86	0.41	0.61	0.41	0.81
--	--	0.42	6.74	0.42	4.75	0.42	2.09		0.42	4.96	0.42	9.52	0.42	2.54	0.42	5.28		0.42	7.48	0.42	10.05	0.42	0.66	0.42	0.86
--	--	0.42	6.87	0.43	4.8	0.43	2.15		0.42	5.17	0.43	9.78	0.43	2.61	0.43	5.39		0.43	7.74	0.42	10.23	0.43	0.68	0.42	0.86
--	--	0.43	7.04	0.43	4.88	0.43	2.2		0.43	5.38	0.43	10.06	0.43	2.66	0.43	5.49		0.43	8	0.43	10.41	0.43	0.71	0.43	0.89
--	--	0.44	7.24	0.44	4.93	0.44	2.27		0.44	5.6	0.44	10.31	0.44	2.74	0.44	5.58		0.44	8.26	0.44	10.59	0.44	0.73	0.44	0.93
--	--	0.45	7.4	0.45	4.96	0.45	2.33		0.45	5.81	0.45	10.6	0.45	2.79	0.45	5.65		0.45	8.51	0.45	10.77	0.45	0.78	0.45	0.94
--	--	0.46	7.56	0.46	5.03	0.46	2.4		0.46	6.04	0.46	10.89	0.46	2.84	0.46	5.77		0.46	8.78	0.46	10.95	0.46	0.8	0.46	1
--	--	0.47	7.78	0.47	5.05	0.46	2.45		0.47	6.27	0.47	11.16	0.47	2.91	0.47	5.85		0.47	9.05	0.47	11.13	0.47	0.87	0.47	1.01
--	--	0.48	7.94	0.48	5.13	0.48	2.53		0.47	6.49	0.48	11.44	0.48	2.96	0.48	5.94		0.48	9.31	0.47	11.33	0.48	0.89	0.47	1.03
--	--	0.48	8.1	0.48	5.15	0.48	2.6		0.48	6.73	0.49	11.7	0.48	3.01	0.48	6.05		0.48	9.57	0.48	11.47	0.48	0.94	0.48	1.07
--	--	0.49	8.3	0.49	5.21	0.49	2.66		0.49	6.99	0.49	11.95	0.49	3.09	0.49	6.13		0.49	9.84	0.49	11.66	0.49	0.98	0.49	1.1
--	--	0.5	8.44	0.5	5.24	0.5	2.74		0.5	7.23	0.5	12.17	0.5	3.14	0.5	6.22		0.5	10.1	0.5	11.83	0.5	1.01	0.5	1.14
--	--	0.51	8.66	0.51	5.33	0.51	2.82		0.51	7.48	0.51	12.43	0.51	3.21	0.51	6.31		0.51	10.36	0.51	12.02	0.51	1.06	0.51	1.17
--	--	0.52	8.78	0.52	5.33	0.52	2.89		0.52	7.74	0.52	12.65	0.52	3.26	0.52	6.39		0.52	10.63	0.52	12.17	0.52	1.11	0.52	1.2
--	--	0.53	8.98	0.53	5.43	0.53	2.95		0.53	8	0.53	12.87	0.52	3.35	0.53	6.51		0.53	10.88	0.53	12.37	0.52	1.16	0.53	1.22
--	--	0.53	9.16	0.53	5.45	0.53	3.03		0.53	8.25	0.54	13.06	0.53	3.4	0.53	6.59		0.53	11.13	0.53	12.51	0.53	1.22	0.53	1.28
--	--	0.54	9.32	0.54	5.53	0.54	3.13		0.54	8.51	0.54	13.2	0.54	3.47	0.54	6.73		0.54	11.42	0.54	12.67	0.54	1.28	0.54	1.3
--	--	0.55	9.48	0.55	5.59	0.55	3.19		0.55	8.77	0.55	13.29	0.55	3.53	0.55	6.82		0.55	11.68	0.55	12.84	0.55	1.3	0.55	1.35
--	--	0.56	9.67	0.56	5.61	0.56	3.28		0.56	9.03	0.56	13.4	0.56	3.61	0.56	6.93		0.56	11.93	0.56	13.01	0.56	1.36	0.56	1.39
--	--	0.57	9.83	0.57	5.73	0.57	3.35		0.57	9.3	0.57	13.53	0.57	3.69	0.57	7.02		0.57	12.21	0.57	13.21	0.57	1.43	0.57	1.42
--	--	0.58	9.97	0.57	5.75	0.58	3.43		0.58	9.57	0.57	13.67	0.58	3.76	0.58	7.14		0.58	12.48	0.57	13.34	0.58	1.49	0.57	1.46
--	--	0.58	10.13	0.58	5.79	0.58	3.51		0.58	9.79	0.58	13.81	0.58	3.83	0.58	7.21		0.58	12.73	0.58	13.49	0.58	1.54	0.58	1.49
--	--	0.59	10.31	0.59	5.85	0.59	3.61		0.59	10.04	0.59	14.01	0.59	3.9	0.59	7.32		0.59	13	0.59	13.69	0.59	1.63	0.59	1.51
--	--	0.6	10.47	0.6	5.93	0.6	3.69		0.6	10.29	0.6	14.16	0.6	3.96	0.6	7.4		0.6	13.26	0.6	13.85	0.6	1.67	0.6	1.54
--	--	0.61	10.61	0.61	5.99	0.61	3.78		0.61	10.55	0.61	14.35	0.61	4.03	0.61	7.52		0.61	13.53	0.61	14.02	0.61	1.75	0.61	1.56
--	--	0.62	10.82	0.62	6.06	0.62	3.86		0.62	10.81	0.62	14.5	0.62	4.11	0.62	7.63		0.62	13.78	0.62	14.17	0.62	1.82	0.62	1.59
--	--	0.63	10.95	0.63	6.12	0.63	3.96		0.63	11.09	0.63	14.63	0.62	4.17	0.63	7.72		0.63	14.03	0.63	14.34	0.63	1.9	0.63	1.65
--	--	0.63	11.12	0.63	6.22	0.63	4.04		0.63	11.35	0.64	14.72	0.63	4.27	0.64	7.79		0.63	14.27	0.63	14.48	0.63	1.96	0.63	1.68
--	--	0.64	11.27	0.64	6.27	0.64	4.15		0.64	11.61	0.64	14.8	0.64	4.35	0.64	7.9		0.64	14.53	0.64	14.65	0.64	2.04	0.64	1.74
--	--	0.65	11.42	0.65	6.35	0.65	4.22		0.65	11.84	0.65	14.84	0.65	4.43	0.65	7.98		0.65	14.76	0.65	14.84	0.65	2.12	0.65	1.79
--	--	0.66	11.55	0.66	6.42	0.66	4.33		0.66	12.08	0.66	14.89	0.66	4.5	0.66	8.07		0.66	15.02	0.66	14.97	0.66	2.2	0.66	1.86
--	--	0.67	11.69	0.67	6.48	0.67	4.42		0.67	12.32	0.67	14.89	0.67	4.61	0.67	8.18		0.67	15.26	0.67	15.12	0.67	2.29	0.67	1.9
--	--	0.67	11.86	0.68	6.55	0.67	4.51		0.68	12.57	0.67	14.84	0.67	4.68	0.68	8.26		0.68	15.52	0.68	15.24	0.67	2.37	0.68	1.94
--	--	0.68	12.01	0.68	6.65	0.68	4.63		0.68	12.82	0.69	14.27	0.68	4.77	0.68	8.35		0.68	15.75	0.69	15.4	0.68	2.47	0.68	2.01
--	--	0.69	12.14	0.69	6.71	0.69	4.74		0.69	13.02	0.69	8.36	0.69	4.87	0.69	8.44		0.69	15.98	0.69	15.56	0.69	2.55	0.69	2.05
--	--	0.7	12.29	0.7	6.79	0.7	4.85		0.7	13.27	0.7	8.12	0.7	4.94	0.7	8.56		0.7	16.22	0.7	15.7	0.7	2.66	0.7	2.12
--	--	0.71	12.4	0.71	6.85	0.71	4.95		0.71	13.53	0.71	7.98	0.71	5.04	0.71	8.66		0.71	16.46	0.71	15.83	0.71	2.75	0.71	2.16
--	--	0.72	12.56	0.72	6.89	0.72	5.07		0.72	13.8	0.72	7.9	0.72	5.13	0.72	8.76		0.72	16.54	0.72	15.93	0.72	2.85	0.72	2.23
--	--	0.72	12.69	0.73	6.95	0.73	5.18		0.73	14.05	0.73	7.81	0.72	5.23	0.73	8.86		0.73	16.73	0.73	16.09	0.73	2.96	0.73	2.25
--	--	0.73	12.83	0.73	7.05	0.73	5.28		0.73	14.3	0.73	7.72	0.73	5.3	0.73	8.93		0.73	16.96	0.73	16.19	0.73	3.06	0.73	2.33
--	--	0.74	12.93	0.74	7.13	0.74	5.41		0.74	14.37	0.74	7.65	0.74	5.41	0.74	9.02		0.74	17.17	0.74	16.26	0.74	3.19	0.74	2.37
--	--	0.75	13.06	0.75	7.15	0.75	5.49		0.75	13.71	0.75	7.57	0.75	5.5	0.75	9.13		0.75	17.38	0.75	16.41	0.75	3.31	0.75	2.43
--	--	0.76	13.18	0.76	7.23	0.76	5.63		0.76	13.21	0.76	7.5	0.76	5.61	0.76	9.21		0.76	17.58	0.76	16.48	0.76	3.41	0.76	2.48
--	--	0.77	13.32	0.77	7.3	0.77	5.74		0.77	13.33	0.77	7.42	0.77	5.7	0.77	9.28		0.77	17.75	0.77	16.54	0.77	3.53	0.77	2.55
--	--	0.78	13.44	0.77	7.33	0.78	5.85		0.78	12.83	0.78	7.33	0.78	5.79	0.78	9.42		0.78	17.89	0.78	16.67	0.78	3.64	0.77	2.59
--	--	0.78	13.57	0.78	7.37	0.78	5.95		0.78	12.23	0.78	7.26	0.78	5.88	0.78	9.48		0.78	17.01	0.78	16.76	0.78	3.78	0.78	2.63
--	--	0.79	13.66	0.79	7.46	0.79	6.1		0.79	12.17	0.79	7.23	0.79	5.97	0.79	9.58		0.79	17.23	0.79	16.91	0.79	3.87	0.79	2.71
--	--	0.8	13.77	0.8	7.48	0.8	6.21		0.8	11.72	0.8	7.18	0.8	6.06	0.8	9.71		0.8	17.32	0.8	16.98	0.8	4	0.8	2.76
--	--	0.81	13.86	0.81	7.52	0.81	6.32		0.81	11.52	0.81	7.12	0.81	6.16	0.81	9.78		0.81	15.47	0.81	17.05	0.81	4.12	0.81	2.81
--	--	0.82	13.97	0.82	7.59	0.82	6.45		0.82	11.09	0.82	7.07	0.82	6.28	0.82	9.85		0.82	15.5	0.82	17.19	0.82	4.22	0.82	2.88
--	--	0.82	14.05	0.82	7.66	0.83	6.55		0.83	11.07	0.83	7.03	0.83	6.37	0.82	9.98		0.83	15.7	0.83	17.25	0.82	4.34	0.83	2.95
--	--	0.83	14.12	0.83	7.75	0.83	6.67		0.83	11.06	0.84	6.99	0.83	6.46	0.83	10.05		0.83	15.88	0.83	17.35	0.83	4.48	0.83	3.04
--	--	0.84	14.2	0.84	7.77	0.84	6.79		0.84	11.06	0.84	6.94	0.84	6.56	0.84	10.14		0.84	16.03	0.84	17.41	0.84	4.61	0.84	3.14
--	--	0.85	14.27	0.85	7.89	0.85	6.92		0.85	11.08	0.85	6.92	0.85	6.66	0.85	10.24		0.85	16.18	0.85	17.47	0.85	4.75	0.85	3.2
--	--	0.86	14.29	0.86	7.9	0.86	7.03		0.86	11.15	0.86	6.85	0.86	6.76	0.86	10.3		0.86	16.32	0.86	17.56	0.86	4.89	0.86	3.27
--	--	0.87	14.27	0.87	8.03	0.87	7.14		0.87	11.18	0.87	6.8	0.87	6.85	0.87	10.41		0.87	16.47	0.87	17.57	0.87	5.01	0.87	3.33
--	--	0.88	14.27	0.88	8.05	0.88	7.25		0.88	11.2	0.88	6.73	0.88	6.95	0.88	10.5		0.87	16.59	0.88	17.71	0.87	5.15	0.87	3.42
--	--	0.88	14.18	0.88	8.15	0.88	7.37		0.88	11.26	0.89	6.68	0.88	7.04	0.88	10.58		0.88	16.57	0.88	17.7	0.88	5.28	0.88	3.46
--	--	0.89	14.05	0.89	8.22	0.89	7.48		0.89	11.32	0.89	6.62	0.89	7.14	0.89	10.68		0.89	16.55	0.89	17.76	0.89	5.43	0.89	3.57
--	--	0.9	13.89	0.9	8.29	0.9	7.58		0.9	11.4	0.9	6.57	0.9	7.23	0.9	10.79		0.9	16.64	0.9	17.84	0.9	5.59	0.9	3.62
--	--	0.91	13.69	0.91	8.4	0.91	7.7		0.91	11.33	0.91	6.52	0.91	7.36	0.91	10.87		0.91	16.72	0.91	17.89	0.91	5.71	0.91	3.67
--	--	0.92	13.46	0.92	8.5	0.92	7.81		0.92	11.27	0.92	6.46	0.92	7.44	0.92	10.95		0.92	16.76	0.92	17.89	0.92	5.87	0.92	3.78
--	--	0.92	13.16	0.93	8.6	0.93	7.94		0.93	11.28	0.93	6.42	0.93	7.53	0.93	11.06		0.93	16.09	0.92	17.91	0.92	6.03	0.93	3.85
--	--	0.93	12.82	0.94	8.67	0.93	8.07		0.93	11.3	0.93	6.42	0.93	7.63	0.93	11.16		0.93	15.9	0.93	17.96	0.94	6.18	0.93	3.91
--	--	0.94	12.32	0.94	8.77	0.94	8.19		0.94	11.21	0.94	6.39	0.94	7.74	0.94	11.28		0.94	10.49	0.94	18.03	0.94	6.3	0.94	3.99
--	--	0.95	11.68	0.95	8.87	0.95	8.29		0.95	10.97	0.95	6.39	0.95	7.83	0.95	11.36		0.95	8.7	0.95	18.02	0.95	6.49	0.95	4.06
--	--	0.96	10.68	0.96	8.96	0.96	8.41		0.96	10.39	0.96	6.39	0.96	7.94	0.96	11.46		0.96	7.96	0.96	18.04	0.96	6.61	0.96	4.12
--	--	0.97	9.39	0.97	9.03	0.97	8.54		0.97	8.52	0.97	6.4	0.97	8.01	0.97	11.54		0.97	7.18	0.97	18.07	0.97	6.8	0.97	4.23
--	--	0.98	8.35	0.98	9.13	0.98	8.64		0.97	8.35	0.98	6.38	0.98	8.11	0.98	11.68		0.97	6.75	0.97	18.07	0.98	6.95	0.97	4.3
--	--	0.98	7.55	0.98	9.2	0.98	8.76		0.98	8.27	0.99	6.37	0.98	8.21	0.99	11.75		0.98	6.45	0.98	18.08	0.98	7.13	0.98	4.38
--	--	0.99	6.67	0.99	9.29	0.99	8.88		0.99	8.13	0.99	6.33	0.99	8.32	0.99	11.85		0.99	5.88	0.99	18.05	0.99	7.29	0.99	4.45
--	--	1	5.92	1	9.35	1	9.02		1	8.02	1	6.28	1	8.42	1	11.94		1	5.7	1	18.07	1	7.43	1	4.56
--	--	1.01	5.39	1.01	9.4	1.01	9.1		1.01	7.92	1.01	6.26	1.01	8.51	1.01	12.04		1.01	5.6	1.01	18.05	1.01	7.6	1.01	4.62
--	--	1.02	4.99	1.02	9.43	1.02	9.23		1.02	7.85	1.02	6.22	1.02	8.6	1.02	12.12		1.02	5.48	1.02	18	1.02	7.77	1.02	4.72
--	--	1.03	4.74	1.03	9.51	1.03	9.32		1.03	7.8	1.03	6.19	1.03	8.68	1.03	12.2		1.03	5.41	1.02	17.97	1.02	7.91	1.02	4.83
--	--	1.03	4.53	1.03	9.58	1.03	9.45		1.03	7.68	1.03	6.17	1.04	8.79	1.03	12.26		1.03	5.33	1.03	17.97	1.03	8.06	1.03	4.92
--	--	1.04	4.39	1.04	9.61	1.04	9.55		1.04	7.62	1.04	6.17	1.04	8.88	1.04	12.36		1.04	5.27	1.04	17.92	1.04	8.22	1.04	5.01
--	--	1.05	4.29	1.05	9.72	1.05	9.67		1.05	7.62	1.05	6.17	1.05	8.98	1.05	12.42		1.05	5.21	1.05	17.82	1.05	8.35	1.05	5.07
--	--	1.06	4.19	1.06	9.76	1.06	9.79		1.06	7.63	1.06	6.18	1.06	9.04	1.06	12.52		1.06	5.17	1.06	17.77	1.06	8.52	1.06	5.19
--	--	1.07	4.12	1.07	9.87	1.07	9.88		1.07	7.28	1.07	6.2	1.07	9.13	1.07	12.57				1.07	17.65	1.07	8.66	1.07	5.3
--	--	1.07	4.06	1.08	9.92	1.07	10		1.08	7.01	1.08	6.18	1.08	9.21	1.08	12.66				1.08	17.56	1.07	8.81	1.08	5.41
--	--	1.08	3.99	1.08	10.01	1.08	10.08		1.08	6.73	1.09	6.19	1.08	9.3	1.09	12.74				1.08	17.42	1.08	8.99	1.08	5.49
--	--	1.09	3.97	1.09	10.08	1.09	10.22		1.09	6.49	1.09	6.16	1.09	9.4	1.09	12.8				1.09	17.29	1.09	9.15	1.09	5.6
--	--	1.1	3.91	1.1	10.18	1.1	10.32		1.1	6.19	1.1	6.13	1.1	9.48	1.1	12.89				1.1	17.15	1.1	9.31	1.1	5.71
--	--	1.11	3.88	1.11	10.26	1.11	10.44		1.11	5.91	1.11	6.09	1.11	9.59	1.11	12.96				1.11	17.01	1.11	9.47	1.11	5.82
--	--	1.12	3.86	1.12	10.33	1.12	10.55		1.12	5.76	1.12	6.07	1.12	9.68	1.12	13.02				1.12	16.85	1.12	9.63	1.12	5.91
--	--	1.13	3.86	1.13	10.44	1.13	10.69		1.12	5.6	1.13	6.01	1.12	9.75	1.13	13.13				1.13	16.68	1.13	9.82	1.13	6.03
--	--	1.13	3.85	1.13	10.53	1.14	10.81		1.13	5.48	1.13	5.95	1.13	9.83	1.13	13.19				1.13	16.43	1.13	9.99	1.13	6.11
--	--	1.14	3.8	1.14	10.63	1.14	10.93		1.14	5.36	1.14	5.95	1.14	9.93	1.14	13.26				1.14	16.08	1.14	10.13	1.14	6.21
--	--	1.15	3.81	1.15	10.75	1.15	11.02		1.15	5.24	1.15	5.93	1.15	10.03	1.15	13.32				1.15	15.6	1.15	10.33	1.15	6.31
--	--	1.16	3.77	1.16	10.83	1.16	11.15		1.16	4.99	1.16	5.91	1.16	10.11	1.16	13.38				1.16	15.11	1.16	10.44	1.16	6.41
--	--	1.17	3.77	1.17	10.91	1.17	11.24		1.17	4.89	1.17	5.91	1.17	10.2	1.17	13.48				1.17	14.7	1.17	10.62	1.17	6.52
--	--	1.18	3.75	1.18	10.99	1.18	11.36		1.18	4.84	1.18	5.88	1.17	10.29	1.18	13.55				1.18	14.38	1.18	10.76	1.18	6.62
--	--	1.19	3.74	1.19	11.06	1.18	11.47		1.18	4.78	1.19	5.88	1.18	10.39	1.19	13.61				1.18	14.1	1.18	10.9	1.18	6.72
--	--	1.19	3.74	1.2	11.14	1.19	11.59		1.19	4.73	1.19	5.85	1.19	10.47	1.19	13.68				1.19	13.85	1.19	11.08	1.19	6.84
--	--	1.2	3.73	1.2	11.2	1.2	11.69		1.2	4.68	1.2	5.8	1.2	10.55	1.2	13.76				1.2	13.67	1.2	11.24	1.2	6.92
--	--	1.21	3.71	1.21	11.23	1.21	11.82		1.21	4.61	1.21	5.76	1.21	10.63	1.21	13.82				1.21	13.4	1.21	11.38	1.21	7.04
--	--	1.22	3.71	1.22	11.31	1.22	11.92		1.22	4.57	1.22	5.75	1.22	10.73	1.22	13.89				1.22	13.19	1.22	11.51	1.22	7.16
--	--	1.23	3.68	1.23	11.33	1.23	12.03		1.23	4.51	1.23	5.7	1.22	10.81	1.23	13.99				1.23	12.93	1.22	11.66	1.23	7.26
--	--	1.23	3.68	1.23	11.42	1.23	12.11		1.24	4.5	1.23	5.68	1.23	10.91	1.23	14.03				1.23	12.62	1.23	11.82	1.23	7.35
--	--	1.24	3.66	1.24	11.45	1.24	12.23		1.24	4.46	1.24	5.62	1.24	11.01	1.24	14.11				1.24	12.25	1.24	11.95	1.24	7.49
--	--	1.25	3.65	1.25	11.56	1.25	12.31		1.25	4.43	1.25	5.61	1.25	11.07	1.25	14.17				1.25	11.33	1.25	12.09	1.25	7.62
--	--	1.26	3.65	1.26	11.56	1.26	12.39		1.26	4.4	1.26	5.6	1.26	11.18	1.26	14.22				1.26	10.21	1.26	12.25	1.26	7.71
--	--	1.27	3.64	1.27	11.69	1.27	12.49		1.27	4.37	1.27	5.6	1.27	11.25	1.27	14.3				1.27	9.55	1.27	12.37	1.27	7.81
--	--	1.28	3.61	1.28	11.75	1.28	12.59		1.27	4.34	1.28	5.61	1.28	11.32	1.28	14.37				1.28	9.04	1.28	12.55	1.27	7.92
--	--	1.28	3.6	1.28	11.86	1.28	12.68		1.28	4.31	1.28	5.6	1.28	11.42	1.29	14.41				1.28	8.72	1.28	12.69	1.28	8.05
--	--	1.29	3.58	1.29	11.97	1.29	12.79		1.29	4.3	1.29	5.61	1.29	11.5	1.29	14.46				1.29	8.45	1.29	12.84	1.29	8.15
--	--	1.3	3.57	1.3	12.05	1.3	12.88		1.3	4.27	1.3	5.57	1.3	11.6	1.3	14.56				1.3	8.22	1.3	13.01	1.3	8.28
--	--	1.31	3.58	1.31	12.13	1.31	12.95		1.31	4.25	1.31	5.57	1.31	11.67	1.31	14.6				1.31	8.05	1.31	13.15	1.31	8.41
--	--			1.32	12.24	1.32	13.06		1.32	4.24	1.32	5.48	1.32	11.73	1.32	14.68				1.32	7.87	1.32	13.27	1.32	8.51
--	--			1.33	12.31	1.33	13.14		1.32	4.22	1.33	5.39	1.32	11.82	1.33	14.74				1.33	7.77	1.32	13.44	1.33	8.6
--	--			1.33	12.4	1.33	13.24		1.33	4.19	1.34	5.32	1.33	11.9	1.33	14.8				1.34	7.64	1.33	13.57	1.33	8.74
--	--			1.34	12.48	1.34	13.32				1.34	5.24	1.34	12.01	1.34	14.87				1.34	7.51	1.34	13.7	1.34	8.86
--	--			1.35	12.57	1.35	13.41				1.35	5.16	1.35	12.08	1.35	14.96				1.35	7.41	1.35	13.82	1.35	8.94
--	--			1.36	12.63	1.36	13.49				1.36	5.09	1.36	12.15	1.36	15.03				1.36	7.33	1.36	13.96	1.36	9
--	--			1.37	12.67	1.37	13.59				1.37	5.03	1.37	12.23	1.37	15.08				1.37	7.22	1.37	14.07	1.37	9.1
--	--			1.38	12.73	1.37	13.67				1.37	4.98	1.38	12.31	1.38	15.14				1.37	7.08	1.38	14.21	1.38	9.24
--	--			1.38	12.72	1.38	13.76				1.38	4.95	1.38	12.41	1.38	15.16				1.38	7.02	1.38	14.32	1.38	9.32
--	--			1.39	12.82	1.39	13.82				1.39	4.91	1.39	12.48	1.39	15.26				1.39	6.94	1.39	14.45	1.39	9.48
--	--			1.4	12.83	1.4	13.93				1.4	4.87	1.4	12.55	1.4	15.3				1.4	6.82	1.4	14.57	1.4	9.56
--	--			1.41	12.91	1.41	13.99				1.41	4.83	1.41	12.64	1.41	15.32				1.41	6.73	1.41	14.68	1.41	9.69
--	--			1.42	12.92	1.42	14.09				1.42	4.75	1.42	12.72	1.42	15.38				1.42	6.67	1.42	14.81	1.42	9.79
--	--			1.42	13.03	1.42	14.17				1.43	4.7	1.43	12.79	1.43	15.43				1.42	6.58	1.43	14.95	1.43	9.94
--	--			1.43	13.13	1.43	14.23				1.44	4.64	1.43	12.86	1.43	15.45				1.43	6.52	1.43	15.09	1.43	10.06
--	--			1.44	13.22	1.44	14.31				1.44	4.59	1.44	12.96	1.44	15.51				1.44	6.47	1.44	15.22	1.44	10.17
--	--			1.45	13.27	1.45	14.39				1.45	4.52	1.45	13.02	1.45	15.54				1.45	6.35	1.45	15.34	1.45	10.31
--	--			1.46	13.37	1.46	14.48				1.46	4.51	1.46	13.1	1.46	15.6				1.46	6.32	1.46	15.48	1.46	10.4
--	--			1.47	13.42	1.47	14.55				1.47	4.48	1.47	13.16	1.47	15.61				1.47	6.24	1.47	15.59	1.47	10.53
--	--			1.48	13.48	1.48	14.58				1.48	4.47	1.48	13.28	1.48	15.65				1.47	6.2	1.48	15.7	1.48	10.67
--	--			1.49	13.56	1.48	14.69				1.48	4.45	1.48	13.33	1.48	15.72				1.48	6.13	1.48	15.81	1.49	10.8
--	--			1.49	13.62	1.49	14.72				1.49	4.48	1.49	13.42	1.49	15.73				1.49	6.05	1.49	15.93	1.49	10.92
--	--			1.5	13.7	1.5	14.8				1.5	4.45	1.5	13.48	1.5	15.78				1.5	5.97	1.5	16.03	1.5	11.03
--	--			1.51	13.76	1.51	14.86				1.51	4.44	1.51	13.57	1.51	15.83				1.51	5.88	1.51	16.12	1.51	11.15
--	--			1.52	13.83	1.52	14.94				1.52	4.43	1.52	13.61	1.52	15.85				1.52	5.8	1.52	16.23	1.52	11.28
				1.53	13.87	1.52	14.99				1.53	4.41	1.53	13.7	1.53	15.88				1.53	5.7	1.52	16.33	1.53	11.42
				1.53	13.93	1.53	15.07				1.54	4.38	1.53	13.75	1.53	15.9				1.53	5.6	1.53	16.43	1.53	11.52
				1.54	13.98	1.54	15.08				1.54	4.35	1.54	13.82	1.54	15.93				1.54	5.45	1.54	16.52	1.54	11.66
				1.55	13.98	1.55	15.12				1.55	4.31	1.55	13.85	1.55	15.99				1.55	5.38	1.55	16.62	1.55	11.79
				1.56	14.04	1.56	15.09				1.56	4.26	1.56	13.92	1.56	16.01				1.56	5.26	1.56	16.71	1.56	11.91
				1.57	14.05	1.57	15.11				1.57	4.22	1.57	13.99	1.57	16.03				1.57	5.15	1.57	16.79	1.57	12.04
				1.58	14.09	1.57	15.08				1.58	4.18	1.57	14.04	1.58	16.07				1.58	4.98	1.57	16.92	1.58	12.2
				1.58	14.06	1.58	15.07				1.58	4.15	1.58	14.1	1.58	16.09				1.58	4.83	1.58	17.01	1.58	12.29
				1.59	14.14	1.59	15.06				1.59	4.14	1.59	14.15	1.59	16.13				1.59	4.58	1.59	17.11	1.59	12.38
				1.6	14.15	1.6	15.09				1.6	4.13	1.6	14.21	1.6	16.14				1.6	4.33	1.6	17.23	1.6	12.51
				1.61	14.21	1.61	15.1				1.61	4.14	1.61	14.26	1.61	16.17				1.61	4.18	1.61	17.3	1.61	12.64
				1.62	14.24	1.62	15.11				1.62	4.12	1.62	14.31	1.62	16.21				1.62	4.05	1.62	17.42	1.62	12.76
				1.63	14.3	1.63	15.13				1.63	4.11	1.63	14.37	1.63	16.23				1.62	3.96	1.63	17.49	1.63	12.87
				1.63	14.35	1.63	15.16				1.64	4.08	1.63	14.41	1.63	16.23				1.64	3.88	1.63	17.58	1.63	12.99
				1.64	14.42	1.64	15.2				1.64	4.05	1.64	14.49	1.64	16.26				1.64	3.82	1.64	17.67	1.64	13.09
				1.65	14.48	1.65	15.21				1.65	3.99	1.65	14.53	1.65	16.28				1.65	3.76	1.65	17.78	1.65	13.2
				1.66	14.52	1.66	15.22				1.66	3.94	1.66	14.59	1.66	16.29				1.66	3.71	1.66	17.85	1.66	13.34
				1.67	14.55	1.67	15.24				1.67	3.89	1.67	14.63	1.67	16.3				1.67	3.68	1.67	17.91	1.67	13.47
				1.68	14.58	1.68	15.28				1.68	3.86	1.68	14.69	1.68	16.34				1.67	3.63	1.68	18	1.68	13.58
				1.69	14.63	1.68	15.3				1.68	3.83	1.68	14.75	1.68	16.33				1.68	3.59	1.68	18.06	1.68	13.67
				1.69	14.66	1.69	15.33				1.69	3.82	1.69	14.79	1.69	16.35				1.69	3.56	1.69	18.12	1.69	13.8
				1.7	14.7	1.7	15.33				1.7	3.81	1.7	14.83	1.7	16.36				1.7	3.57	1.7	18.18	1.7	13.94
				1.71	14.69	1.71	15.33				1.71	3.8	1.71	14.89	1.71	16.37				1.71	3.52	1.71	18.24	1.71	14.06
				1.72	14.74	1.72	15.34				1.72	3.78	1.72	14.94	1.72	16.36				1.72	3.49	1.72	18.29	1.72	14.2
				1.73	14.74	1.72	15.32				1.73	3.73	1.72	14.97	1.73	16.37				1.73	3.48	1.73	18.37	1.73	14.28
				1.73	14.76	1.73	15.35				1.73	3.7	1.73	15.01	1.73	16.37				1.74	3.46	1.73	18.4	1.73	14.36
				1.74	14.79	1.74	15.36				1.74	3.64	1.74	15.06	1.74	16.37				1.74	3.43	1.74	18.48	1.74	14.45
				1.75	14.83	1.75	15.34				1.75	3.61	1.75	15.1	1.75	16.36						1.75	18.49	1.75	14.64
				1.76	14.82	1.76	15.35				1.76	3.55	1.76	15.14	1.76	16.36						1.76	18.57	1.76	14.69
				1.77	14.82	1.77	15.33				1.77	3.5	1.77	15.19	1.77	16.35						1.77	18.55	1.77	14.82
				1.78	14.82	1.78	15.34				1.78	3.49	1.77	15.24	1.78	16.35						1.78	18.58	1.78	14.89
				1.78	14.8	1.78	15.34				1.78	3.48	1.78	15.26	1.79	16.35						1.78	18.56	1.78	15.04
				1.79	14.78	1.79	15.32				1.79	3.46	1.79	15.32	1.79	16.34						1.79	18.54	1.79	15.1
				1.8	14.72	1.8	15.29				1.8	3.45	1.8	15.34	1.8	16.35						1.8	18.51	1.8	15.21
				1.81	14.75	1.81	15.3				1.81	3.44	1.81	15.38	1.81	16.34						1.81	18.46	1.81	15.34
				1.82	14.73	1.82	15.29				1.82	3.41	1.82	15.43	1.82	16.34						1.82	18.43	1.82	15.39
				1.82	14.68	1.83	15.26				1.83	3.39	1.83	15.45	1.83	16.34						1.83	18.4	1.83	15.5
				1.83	14.68	1.83	15.23				1.84	3.34	1.83	15.49	1.83	16.32						1.83	18.38	1.83	15.6
				1.84	14.69	1.84	15.18				1.84	3.3	1.84	15.53	1.84	16.3						1.84	18.36	1.84	15.72
				1.85	14.67	1.85	15.13				1.85	3.23	1.85	15.53	1.85	16.31						1.85	18.37	1.85	15.8
				1.86	14.69	1.86	15.08				1.86	3.19	1.86	15.57	1.86	16.29						1.86	18.34	1.86	15.85
				1.87	14.71	1.87	15.05				1.87	3.18	1.87	15.6	1.87	16.26						1.87	18.37	1.87	16.02
				1.88	14.69	1.88	14.97				1.87	3.15	1.87	15.62	1.88	16.27						1.88	18.35	1.88	16.05
				1.88	14.69	1.88	14.84						1.88	15.63	1.89	16.21						1.88	18.41	1.88	16.18
				1.89	14.65	1.89	14.67						1.89	15.63	1.89	16.23						1.89	18.41	1.89	16.24
				1.9	14.64	1.9	14.49						1.9	15.64	1.9	16.19						1.9	18.43	1.9	16.35
				1.91	14.65	1.91	14.34						1.91	15.65	1.91	16.17						1.91	18.45	1.91	16.45
				1.92	14.61	1.92	14.21						1.92	15.64	1.92	16.13						1.92	18.44	1.92	16.5
				1.93	14.62	1.93	14.05						1.93	15.62	1.93	16.12						1.93	18.46	1.93	16.62
				1.93	14.58	1.93	13.94						1.93	15.58	1.94	16.13						1.93	18.45	1.93	16.66
				1.94	14.58	1.94	13.8						1.94	15.53	1.94	16.09						1.94	18.48	1.94	16.75
				1.95	14.55	1.95	13.67						1.95	15.51	1.95	16.08						1.95	18.44	1.95	16.85
				1.96	14.53	1.96	13.52						1.96	15.48	1.96	16.05						1.96	18.4	1.96	16.9
				1.97	14.47	1.97	13.43						1.97	15.43	1.97	16.01						1.97	18.39	1.97	16.95
				1.98	14.45	1.98	13.28						1.98	15.35	1.98	15.99						1.97	18.36	1.98	17.07
				1.99	14.45	1.98	13.16						1.98	15.1	1.98	15.96						1.98	18.33	1.98	17.12
				1.99	14.38	1.99	13.04						1.99	14.59	1.99	15.94						1.99	18.32	1.99	17.19
				2	14.37	2	12.89						2	14.15	2	15.9						2	18.23	2	17.26
				2.01	14.31	2.01	12.75						2.01	13.02	2.01	15.87						2.01	18.2	2.01	17.38
				2.02	14.26	2.02	12.62						2.02	12.35	2.02	15.86						2.02	18.13	2.02	17.42
				2.03	14.2	2.03	12.49						2.03	11.99	2.03	15.79						2.02	18.04	2.03	17.48
				2.03	14.14	2.04	12.38						2.03	11.69	2.03	15.77						2.03	17.94	2.03	17.57
				2.04	14.07	2.04	12.24						2.04	11.4	2.04	15.76						2.04	17.85	2.04	17.63
				2.05	13.99	2.05	12.13						2.05	11.17	2.05	15.72						2.05	17.69	2.05	17.65
				2.06	13.93	2.06	11.99						2.06	10.97	2.06	15.71						2.06	17.54	2.06	17.72
				2.07	13.9	2.07	11.89						2.07	10.74	2.07	15.65						2.07	17.32	2.07	17.78
				2.08	13.82	2.08	11.77						2.08	10.48	2.08	15.65						2.07	17.11	2.08	17.88
				2.08	13.73	2.09	11.68						2.08	10.13	2.09	15.62						2.08	16.83	2.08	17.88
				2.09	13.67	2.09	11.54						2.09	9.6	2.09	15.57						2.09	16.54	2.09	17.98
				2.1	13.6	2.1	11.44						2.1	9.02	2.1	15.55						2.1	16.19	2.1	18.02
				2.11	13.57	2.11	11.33						2.11	8.75	2.11	15.52						2.11	15.77	2.11	18.05
				2.12	13.51	2.12	11.22						2.12	8.54	2.12	15.5						2.12	15.25	2.12	18.09
				2.13	13.51	2.13	11.11						2.12	8.38	2.13	15.46						2.13	14.54	2.13	18.18
				2.13	13.47	2.13	11						2.13	8.22	2.13	15.43						2.13	13.63	2.13	18.21
				2.14	13.47	2.14	10.89						2.14	8.11	2.14	15.41						2.14	12.67	2.14	18.26
				2.15	13.45	2.15	10.77						2.15	7.97	2.15	15.39						2.15	11.81	2.15	18.31
				2.16	13.4	2.16	10.64						2.16	7.82	2.16	15.33						2.16	11.08	2.16	18.35
				2.17	13.37	2.17	10.49						2.17	7.65	2.17	15.3						2.17	10.53	2.17	18.36
				2.18	13.31	2.18	10.37						2.18	7.35	2.17	15.27						2.18	10.12	2.18	18.42
				2.19	13.3	2.18	10.24						2.18	6.77	2.19	15.23						2.18	9.8	2.18	18.42
				2.19	13.26	2.19	10.11						2.19	5.92	2.19	15.2						2.19	9.57	2.19	18.53
				2.2	13.2	2.2	10.01						2.2	4.77	2.2	15.17						2.2	9.39	2.2	18.51
				2.21	13.15	2.21	9.92						2.21	3.71	2.21	15.14						2.21	9.21	2.21	18.51
				2.22	13.09	2.22	9.79						2.22	3.27	2.22	15.12						2.22	9.08	2.22	18.52
				2.23	13.04	2.22	9.71						2.23	3.04	2.23	15.09						2.23	8.95	2.23	18.58
				2.23	12.95	2.23	9.58						2.23	2.89	2.23	15.04						2.23	8.91	2.23	18.52
				2.24	12.89	2.24	9.49						2.24	2.8	2.24	15.01						2.24	8.79	2.24	18.56
				2.25	12.82	2.25	9.39						2.25	2.73	2.25	14.99						2.25	8.74	2.25	18.6
				2.26	12.77	2.26	9.29						2.26	2.68	2.26	14.97						2.26	8.67	2.26	18.66
				2.27	12.69	2.27	9.22						2.27	2.65	2.27	14.92						2.27	8.62	2.27	18.59
				2.27	12.62	2.28	9.1						2.28	2.63	2.28	14.89						2.28	8.58	2.28	18.6
				2.28	12.56	2.28	9.02						2.28	2.59	2.28	14.86						2.28	8.5	2.28	18.66
				2.29	12.51	2.29	8.95						2.29	2.59	2.29	14.84						2.29	8.46	2.29	18.59
				2.3	12.44	2.3	8.85						2.3	2.57	2.3	14.83						2.3	8.42	2.3	18.63
				2.31	12.39	2.31	8.74						2.31	2.55	2.31	14.8						2.31	8.39	2.31	18.58
				2.32	12.31	2.32	8.64						2.32	2.55	2.32	14.77						2.32	8.35	2.32	18.61
				2.33	12.3	2.33	8.55						2.33	2.54	2.33	14.75						2.32	8.3	2.32	18.61
				2.33	12.22	2.34	8.46						2.33	2.53	2.34	14.74						2.33	8.27	2.33	18.56
				2.34	12.2	2.34	8.36						2.34	2.53	2.34	14.72						2.34	8.25	2.34	18.53
				2.35	12.14	2.35	8.27						2.35	2.51	2.35	14.65						2.35	8.22	2.35	18.57
				2.36	12.15	2.36	8.16						2.36	2.48	2.36	14.62						2.36	8.2	2.36	18.5
				2.37	12.11	2.37	8.07						2.37	2.5	2.37	14.61						2.37	8.17	2.37	18.51
				2.38	12.05	2.38	7.96						2.37	2.48	2.38	14.6						2.38	8.17	2.37	18.43
				2.38	12.02	2.39	7.88						2.38	2.49	2.39	14.54						2.38	8.13	2.38	18.43
				2.39	11.98	2.39	7.78						2.39	2.47	2.39	14.52						2.39	8.13	2.39	18.39
				2.4	11.95	2.4	7.68						2.4	2.46	2.4	14.48						2.4	8.09	2.4	18.25
				2.41	11.91	2.41	7.59						2.41	2.46	2.41	14.46						2.41	8.09	2.41	18.25
				2.42	11.94	2.42	7.5						2.42	2.45	2.42	14.44						2.42	8.04	2.42	18.12
				2.43	11.89	2.43	7.4						2.42	2.45	2.42	14.36						2.42	8.01	2.43	18.03
				2.44	11.88	2.43	7.29						2.43	2.43	2.43	14.37						2.43	7.99	2.44	17.91
				2.44	11.83	2.44	7.2						2.44	2.44	2.44	14.31						2.44	7.93	2.44	17.79
				2.45	11.82	2.45	7.1						2.45	2.43	2.45	14.25						2.45	7.92	2.45	17.7
				2.46	11.8	2.46	6.98						2.46	2.44	2.46	14.23						2.46	7.89	2.46	17.58
				2.47	11.76	2.47	6.87						2.47	2.42	2.47	14.2						2.47	7.85	2.47	17.47
				2.48	11.73	2.48	6.74						2.48	2.42	2.48	14.15						2.47	7.82	2.48	17.35
				2.48	11.69	2.48	6.63						2.48	2.42	2.48	14.14						2.48	7.79	2.48	17.25
				2.49	11.64	2.49	6.47						2.49	2.41	2.49	14.12						2.49	7.78	2.49	17.04
				2.5	11.58	2.5	6.35						2.5	2.4	2.5	14.08						2.5	7.75	2.5	16.88
				2.51	11.49	2.51	6.15						2.51	2.4	2.51	14.06						2.51	7.71	2.51	16.69
				2.52	11.46	2.52	5.97						2.52	2.41	2.52	14.03						2.52	7.71	2.52	16.49
				2.52	11.38	2.53	5.77								2.53	14						2.53	7.65	2.53	16.22
				2.53	11.36	2.53	5.6								2.53	13.98						2.53	7.61	2.53	15.73
				2.54	11.25	2.54	5.41								2.54	13.96						2.54	7.51	2.54	15.09
				2.55	11.28	2.55	5.28								2.55	13.94						2.55	7.47	2.55	14.48
				2.56	11.22	2.56	5.11								2.56	13.9						2.56	7.38	2.56	13.7
				2.57	11.18	2.57	4.99								2.57	13.89						2.57	7.34	2.57	12.87
				2.58	11.14	2.58	4.88								2.58	13.86						2.58	7.27	2.58	11.65
				2.58	11.17	2.58	4.78								2.58	13.84						2.58	7.22	2.58	10.24
				2.59	11.1	2.59	4.67								2.59	13.81						2.59	7.19	2.59	9.22
				2.6	11.12	2.6	4.57								2.6	13.81						2.6	7.13	2.6	8.43
				2.61	11.09	2.61	4.5								2.61	13.79						2.61	7.1	2.61	7.74
				2.62	11.06	2.62	4.41								2.62	13.77						2.62	7.06	2.62	6.91
				2.63	11.04	2.63	4.35								2.63	13.75						2.63	7.01	2.63	5.54
				2.64	11.02	2.64	4.29								2.64	13.74						2.63	6.97	2.63	4.61
				2.64	10.97	2.64	4.22								2.64	13.69						2.64	6.92	2.64	4.16
				2.65	10.96	2.65	4.17								2.65	13.67						2.65	6.86	2.65	3.84
				2.66	10.93	2.66	4.12								2.66	13.64						2.66	6.83	2.66	3.62
				2.67	10.92	2.67	4.07								2.67	13.59						2.67	6.8	2.67	3.46
				2.68	10.86	2.68	4.01								2.68	13.56						2.68	6.78	2.68	3.22
				2.68	10.85	2.68	3.99								2.68	13.52						2.68	6.74	2.68	3.05
				2.69	10.81	2.69	3.94								2.69	13.51						2.69	6.75	2.69	2.9
				2.7	10.77	2.7	3.9								2.7	13.48						2.7	6.7	2.7	2.75
				2.71	10.73	2.71	3.86								2.71	13.44						2.71	6.7	2.71	2.59
				2.72	10.7	2.72	3.84								2.72	13.39						2.72	6.68	2.72	2.5
				2.73	10.62	2.73	3.79								2.72	13.38						2.73	6.68	2.73	2.38
				2.74	10.57	2.74	3.77								2.74	13.35						2.73	6.62	2.73	2.3
				2.74	10.53	2.74	3.73								2.74	13.3						2.74	6.64	2.74	2.3
				2.75	10.46	2.75	3.71								2.75	13.29						2.75	6.62	2.75	2.19
				2.76	10.4	2.76	3.67								2.76	13.31						2.76	6.62	2.76	2.14
				2.77	10.31	2.77	3.66								2.77	13.24						2.77	6.58	2.77	2.08
				2.77	10.33	2.78	3.63								2.78	13.26						2.77	6.55	2.78	2.06
				2.78	10.24										2.79	13.27						2.78	6.54	2.78	2.03
				2.79	10.2										2.79	13.28						2.79	6.53	2.79	1.97
				2.8	10.16										2.8	13.25						2.8	6.52	2.8	1.9
				2.81	10.17										2.81	13.22						2.81	6.48	2.81	1.87
				2.82	10.13										2.82	13.18						2.82	6.48	2.82	1.91
				2.83	10.09										2.83	13.16						2.83	6.46	2.83	1.88
				2.83	10.11										2.83	13.12						2.83	6.46	2.84	1.86
				2.84	10.09										2.84	13.12						2.84	6.4	2.84	1.82
				2.85	10.05										2.85	13.08						2.85	6.42	2.85	1.79
				2.86	10.05										2.86	13.04						2.86	6.41	2.86	1.81
				2.87	10.01										2.87	13.04						2.87	6.4	2.87	1.78
				2.88	9.99										2.88	13						2.87	6.39	2.87	1.78
				2.89	9.98										2.88	12.97						2.88	6.4	2.88	1.72
				2.89	9.96										2.89	12.95						2.89	6.38	2.89	1.71
				2.9	9.93										2.9	12.91						2.9	6.39	2.9	1.65
				2.91	9.89										2.91	12.88						2.91	6.4	2.91	1.7
				2.92	9.87										2.92	12.89						2.92	6.37	2.92	1.73
				2.93	9.82										2.93	12.89						2.92	6.34	2.93	1.71
				2.93	9.79										2.93	12.85						2.93	6.33	2.94	1.67
				2.94	9.77										2.94	12.84						2.94	6.33	2.94	1.64
				2.95	9.68										2.95	12.82						2.95	6.28	2.95	1.62
				2.96	9.65										2.96	12.83						2.96	6.31	2.96	1.61
				2.97	9.52										2.97	12.83						2.97	6.28	2.97	1.63
				2.97	9.52										2.98	12.83						2.98	6.3	2.98	1.65
				2.98	9.46										2.99	12.83						2.98	6.26	2.98	1.63
				2.99	9.41										2.99	12.77						2.99	6.24	2.99	1.65
				3	9.38										3	12.77						3	6.23	3	1.62
				3.01	9.26										3.01	12.72						3.01	6.24	3.01	1.62
				3.02	9.31										3.02	12.68						3.02	6.21	3.02	1.57
				3.02	9.25										3.03	12.67						3.02	6.23	3.02	1.59
				3.03	9.19										3.03	12.63						3.03	6.22	3.03	1.56
				3.04	9.18										3.04	12.62						3.04	6.21	3.04	1.56
				3.05	9.17										3.05	12.6						3.05	6.21	3.05	1.56
				3.06	9.15										3.06	12.55						3.06	6.2	3.06	1.54
				3.07	9.16										3.07	12.56						3.07	6.18	3.07	1.53
				3.08	9.11										3.08	12.56						3.08	6.18	3.08	1.54
				3.09	9.11										3.09	12.58						3.08	6.18	3.08	1.55
				3.09	9.09										3.09	12.56						3.09	6.15	3.09	1.54
				3.1	9.09										3.1	12.55						3.1	6.17
				3.11	9.06										3.11	12.57						3.11	6.16
				3.12	9.02										3.12	12.51						3.12	6.12
				3.13	8.99										3.13	12.48						3.13	6.09
				3.13	8.95										3.14	12.45						3.13	6.08
				3.14	8.96										3.14	12.39						3.14	6.05
				3.15	8.91										3.15	12.41						3.15	6.04
				3.16	8.86										3.16	12.36						3.16	6.04
				3.17	8.8										3.17	12.36						3.17	6.06
				3.18	8.73										3.18	12.32						3.18	6.02
				3.19	8.71										3.18	12.37						3.18	6
				3.19	8.58										3.19	12.37						3.19	6.02
				3.2	8.54										3.2	12.39						3.2	5.99
				3.21	8.43										3.21	12.34						3.21	5.97
				3.22	8.41										3.22	12.34						3.22	5.99
				3.22	8.34										3.23	12.25						3.23	5.96
				3.23	8.27										3.23	12.24						3.23	5.95
				3.24	8.22										3.24	12.25						3.24	5.94
				3.25	8.16										3.25	12.24						3.25	5.94
				3.26	8.14										3.26	12.19						3.26	5.94
				3.27	8.13										3.27	12.15
				3.28	8.09										3.28	12.15
				3.28	8.04										3.28	12.14
				3.29	8.03										3.29	12.18
				3.3	7.98										3.3	12.13
				3.31	7.92										3.31	12.17
				3.32	7.89										3.32	12.13
				3.33	7.84										3.33	12.17
				3.34	7.8										3.33	12.11
				3.34	7.75										3.34	12.08
				3.35	7.77										3.35	12.07
															3.36	12.05
															3.37	12
															3.38	12.01
															3.38	11.96
															3.39	11.97
															3.4	11.94
															3.41	11.93
															3.42	11.95
															3.43	11.93
															3.43	11.94
															3.44	11.95
															3.45	11.95
															3.46	11.93
															3.47	11.91
															3.48	11.88
															3.48	11.83
															3.49	11.82
															3.5	11.81
															3.51	11.8
															3.52	11.76
															3.53	11.71
															3.53	11.71
															3.54	11.72
															3.55	11.7
															3.56	11.67
															3.57	11.67
															3.58	11.71
															3.58	11.7
															3.59	11.76
															3.6	11.69
															3.61	11.66
															3.62	11.65
															3.63	11.64
															3.63	11.6
															3.64	11.56
															3.65	11.56
															3.66	11.53
															3.67	11.55
															3.68	11.49
															3.69	11.53
															3.69	11.53
															3.7	11.55
															3.71	11.53
															3.72	11.49
															3.73	11.52
															3.73	11.49
															3.74	11.47
															3.75	11.46
															3.76	11.4
															3.77	11.42
															3.78	11.38
															3.78	11.36
															3.79	11.33
															3.8	11.34
															3.81	11.31
															3.82	11.32
															3.83	11.31
															3.83	11.36
															3.84	11.33
															3.85	11.35
															3.86	11.32
															3.87	11.31
															3.88	11.3
															3.88	11.28
															3.89	11.25
															3.9	11.21
															3.91	11.22
															3.92	11.21
															3.93	11.16
															3.93	11.16
															3.94	11.13
															3.95	11.15
															3.96	11.13
															3.97	11.14
															3.98	11.14
															3.99	11.16
															3.99	11.18
															4	11.16
															4.01	11.17
															4.02	11.12
															4.03	11.09
															4.03	11.11
															4.04	11.05
															4.05	11.07
															4.06	11.01
															4.07	11.03
															4.08	11.01
															4.09	11.02
															4.09	11.06

## Sheet: SR
0.2MPa		0.5MPa		1.0MPa
Time	ε	Time	ε	Time	ε
0.000298	0.00142	0.000298	-0.000266	0.000298	0.000345
0.000576	0.00229	0.000576	-0.00126	0.000576	0.0041
0.000854	0.000734	0.000854	0.00061	0.000854	0.00556
0.00113	0.00171	0.00113	0.0021	0.00113	0.0085
0.00141	0.0033	0.00141	0.00111	0.00141	0.00943
0.00169	0.0043	0.00169	0.00242	0.00169	0.01186
0.00197	0.00282	0.00197	0.00393	0.00197	0.01353
0.00224	0.0028	0.00224	0.00466	0.00224	0.01459
0.00252	0.0047	0.00252	0.00708	0.00252	0.01678
0.0028	0.00461	0.0028	0.00794	0.0028	0.01877
0.00308	0.00553	0.00308	0.00858	0.00308	0.01957
0.00335	0.00621	0.00335	0.01034	0.00335	0.02023
0.00363	0.00791	0.00363	0.00992	0.00363	0.0224
0.00391	0.00827	0.00391	0.01063	0.00391	0.02458
0.00419	0.00843	0.00419	0.01184	0.00419	0.02528
0.00447	0.0096	0.00447	0.01218	0.00447	0.02719
0.00474	0.00952	0.00474	0.01246	0.00474	0.02819
0.00502	0.00992	0.00502	0.01355	0.00502	0.03102
0.0053	0.01072	0.0053	0.01471	0.0053	0.03287
0.00558	0.01215	0.00558	0.01633	0.00558	0.03297
0.00585	0.01145	0.00585	0.01716	0.00585	0.03459
0.00613	0.01171	0.00613	0.01859	0.00613	0.03531
0.00641	0.01193	0.00641	0.01929	0.00641	0.03653
0.00669	0.01355	0.00669	0.02024	0.00669	0.03843
0.00696	0.01268	0.00696	0.02042	0.00696	0.04014
0.00724	0.0151	0.00724	0.02194	0.00724	0.04276
0.00752	0.01586	0.00752	0.02247	0.00752	0.04376
0.0078	0.01652	0.0078	0.02308	0.0078	0.04324
0.00808	0.01713	0.00808	0.02337	0.00808	0.04625
0.00835	0.01664	0.00835	0.02405	0.00835	0.04665
0.00863	0.01819	0.00863	0.02431	0.00863	0.04765
0.00891	0.0182	0.00891	0.026	0.00891	0.04893
0.00919	0.01822	0.00919	0.0266	0.00919	0.05064
0.00946	0.01931	0.00946	0.02676	0.00946	0.0512
0.00974	0.01925	0.00974	0.0284	0.00974	0.052
0.01002	0.02047	0.01002	0.02792	0.01002	0.05408
0.0103	0.02166	0.0103	0.02933	0.0103	0.05613
0.01058	0.02291	0.01058	0.03123	0.01058	0.05581
0.01085	0.02202	0.01085	0.03167	0.01085	0.05763
0.01113	0.02333	0.01113	0.03218	0.01113	0.0581
0.01141	0.02391	0.01141	0.03416	0.01141	0.05952
0.01169	0.02479	0.01169	0.03278	0.01169	0.06104
0.01197	0.02533	0.01197	0.03521	0.01197	0.0624
0.01224	0.02441	0.01224	0.03382	0.01224	0.06301
0.01252	0.0248	0.01252	0.03533	0.01252	0.06484
0.0128	0.026	0.0128	0.03618	0.0128	0.06574
0.01308	0.02818	0.01308	0.03623	0.01308	0.06751
0.01335	0.02871	0.01335	0.03682	0.01335	0.06757
0.01363	0.02858	0.01363	0.03823	0.01363	0.06899
0.01391	0.02927	0.01391	0.0381	0.01391	0.06857
0.01419	0.02964	0.01419	0.03988	0.01419	0.06949
0.01447	0.03052	0.01447	0.03929	0.01447	0.07039
0.01474	0.03158	0.01474	0.04057	0.01474	0.07267
0.01502	0.03091	0.01502	0.04102	0.01502	0.07327
0.0153	0.03157	0.0153	0.04255	0.0153	0.07365
0.01558	0.03262	0.01558	0.04451	0.01558	0.07483
0.01585	0.03328	0.01585	0.04305	0.01585	0.07632
0.01613	0.03346	0.01613	0.04542	0.01613	0.07733
0.01641	0.03369	0.01641	0.04511	0.01641	0.07809
0.01669	0.03531	0.01669	0.0455	0.01669	0.07797
0.01697	0.03498	0.01697	0.045	0.01697	0.07906
0.01724	0.03559	0.01724	0.04663	0.01724	0.08137
0.01752	0.03638	0.01752	0.04671	0.01752	0.08178
0.0178	0.03706	0.0178	0.04721	0.0178	0.08237
0.01808	0.03773	0.01808	0.04721	0.01808	0.08357
0.01835	0.03896	0.01835	0.04828	0.01835	0.08349
0.01863	0.03861	0.01863	0.0506	0.01863	0.08377
0.01891	0.03985	0.01891	0.05082	0.01891	0.08496
0.01919	0.04016	0.01919	0.05129	0.01919	0.08615
0.01947	0.04122	0.01947	0.05163	0.01947	0.08698
0.01974	0.04065	0.01974	0.05283	0.01974	0.08756
0.02002	0.04114	0.02002	0.05343	0.02002	0.08833
0.0203	0.04209	0.0203	0.05517	0.0203	0.08955
0.02058	0.04322	0.02058	0.054	0.02058	0.08937
0.02085	0.04309	0.02085	0.05409	0.02085	0.09056
0.02113	0.04437	0.02113	0.05411	0.02113	0.09178
0.02141	0.04459	0.02141	0.05562	0.02141	0.09241
0.02169	0.0455	0.02169	0.05612	0.02169	0.09298
0.02196	0.04648	0.02196	0.05659	0.02196	0.09444
0.02224	0.046	0.02224	0.05737	0.02224	0.09603
0.02252	0.04617	0.02252	0.0577	0.02252	0.09589
0.0228	0.04736	0.0228	0.05949	0.0228	0.09778
0.02308	0.04785	0.02308	0.05928	0.02308	0.09808
0.02335	0.04902	0.02335	0.0599	0.02335	0.09898
0.02363	0.04949	0.02363	0.06101	0.02363	0.10091
0.02391	0.04872	0.02391	0.06209	0.02391	0.10031
0.02419	0.05075	0.02419	0.0621	0.02419	0.10224
0.02447	0.05031	0.02447	0.06269	0.02447	0.10171
0.02474	0.05185	0.02474	0.06288	0.02474	0.10353
0.02502	0.0515	0.02502	0.06304	0.02502	0.10451
0.0253	0.05109	0.0253	0.06326	0.0253	0.10474
0.02558	0.0538	0.02558	0.06512	0.02558	0.10477
0.02585	0.05294	0.02585	0.06453	0.02585	0.10611
0.02613	0.05449	0.02613	0.06505	0.02613	0.10615
0.02641	0.05385	0.02641	0.06681	0.02641	0.10788
0.02669	0.05486	0.02669	0.06524	0.02669	0.10711
0.02696	0.0549	0.02696	0.0677	0.02696	0.10881
0.02724	0.05559	0.02724	0.06621	0.02724	0.10959
0.02752	0.05703	0.02752	0.06863	0.02752	0.10944
0.0278	0.0579	0.0278	0.06882	0.0278	0.1101
0.02808	0.05959	0.02808	0.06958	0.02808	0.11102
0.02835	0.05925	0.02835	0.07088	0.02835	0.11083
0.02863	0.05955	0.02863	0.07171	0.02863	0.11276
0.02891	0.06096	0.02891	0.0716	0.02891	0.113
0.02919	0.06197	0.02919	0.07318	0.02919	0.11395
0.02947	0.06342	0.02947	0.07235	0.02947	0.1142
0.02974	0.06195	0.02974	0.0734	0.02974	0.11663
0.03002	0.06195	0.03002	0.07429	0.03002	0.11647
0.0303	0.06329	0.0303	0.07386	0.0303	0.11729
0.03058	0.06295	0.03058	0.0733	0.03058	0.11754
0.03085	0.06377	0.03085	0.07482	0.03085	0.11995
0.03113	0.06358	0.03113	0.07523	0.03113	0.11988
0.03141	0.0658	0.03141	0.07711	0.03141	0.12092
0.03169	0.06552	0.03169	0.07673	0.03169	0.12145
0.03197	0.0647	0.03197	0.07853	0.03197	0.12229
0.03224	0.06709	0.03224	0.07931	0.03224	0.12268
0.03252	0.06702	0.03252	0.07938	0.03252	0.12347
0.0328	0.06661	0.0328	0.07855	0.0328	0.12442
0.03308	0.06662	0.03308	0.0804	0.03308	0.12526
0.03335	0.06913	0.03335	0.08108	0.03335	0.12644
0.03363	0.06856	0.03363	0.08048	0.03363	0.12585
0.03391	0.06933	0.03391	0.08179	0.03391	0.12714
0.03419	0.06702	0.03419	0.08087	0.03419	0.1274
0.03447	0.07169	0.03447	0.08221	0.03447	0.1287
0.03474	0.07117	0.03474	0.08281	0.03474	0.12934
0.03502	0.07158	0.03502	0.08313	0.03502	0.12921
0.0353	0.07234	0.0353	0.08315	0.0353	0.13053
0.03558	0.07171	0.03558	0.08428	0.03558	0.12971
0.03585	0.07262	0.03585	0.08521	0.03585	0.132
0.03613	0.0718	0.03613	0.0865	0.03613	0.13267
0.03641	0.07246	0.03641	0.08628	0.03641	0.13323
0.03669	0.07258	0.03669	0.08789	0.03669	0.13471
0.03696	0.07504	0.03696	0.08798	0.03696	0.13478
0.03724	0.07443	0.03724	0.08937	0.03724	0.13537
0.03752	0.07497	0.03752	0.08814	0.03752	0.13546
0.0378	0.07634	0.0378	0.08992	0.0378	0.13628
0.03808	0.07605	0.03808	0.08982	0.03808	0.1376
0.03835	0.07683	0.03835	0.08912	0.03835	0.13706
0.03863	0.07754	0.03863	0.09005	0.03863	0.13753
0.03891	0.07796	0.03891	0.08955	0.03891	0.13822
0.03919	0.0784	0.03919	0.09126	0.03919	0.13973
0.03947	0.07943	0.03947	0.09084	0.03947	0.14027
0.03974	0.07985	0.03974	0.09398	0.03974	0.14117
0.04002	0.07898	0.04002	0.09444	0.04002	0.14136
0.0403	0.08013	0.0403	0.09493	0.0403	0.1426
0.04058	0.08061	0.04058	0.09452	0.04058	0.14407
0.04085	0.08072	0.04085	0.09602	0.04085	0.14217
0.04113	0.08301	0.04113	0.09511	0.04113	0.14414
0.04141	0.08307	0.04141	0.09644	0.04141	0.14445
0.04169	0.08439	0.04169	0.0954	0.04169	0.14475
0.04197	0.08183	0.04197	0.09614	0.04197	0.14561
0.04224	0.08544	0.04224	0.09771	0.04224	0.14502
0.04252	0.08365	0.04252	0.0971	0.04252	0.14642
0.0428	0.08511	0.0428	0.09906	0.0428	0.14675
0.04308	0.08589	0.04308	0.09876	0.04308	0.14723
0.04335	0.08468	0.04335	0.09992	0.04335	0.14688
0.04363	0.08543	0.04363	0.10104	0.04363	0.14901
0.04391	0.08722	0.04391	0.10082	0.04391	0.15059
0.04419	0.08739	0.04419	0.10193	0.04419	0.15183
0.04446	0.08817	0.04446	0.10262	0.04446	0.15135
0.04474	0.088	0.04474	0.10221	0.04474	0.15229
0.04502	0.08837	0.04502	0.10293	0.04502	0.1527
0.0453	0.08909	0.0453	0.10297	0.0453	0.15345
0.04558	0.08971	0.04558	0.10394	0.04558	0.15357
0.04585	0.09017	0.04585	0.10394	0.04585	0.15394
0.04613	0.09054	0.04613	0.10423	0.04613	0.15471
0.04641	0.09048	0.04641	0.10511	0.04641	0.1564
0.04669	0.09405	0.04669	0.10556	0.04669	0.15711
0.04697	0.09098	0.04697	0.10632	0.04697	0.15846
0.04724	0.09225	0.04724	0.10772	0.04724	0.15807
0.04752	0.09194	0.04752	0.10742	0.04752	0.15818
0.0478	0.09388	0.0478	0.10896	0.0478	0.15911
0.04808	0.09401	0.04808	0.10953	0.04808	0.16087
0.04835	0.09426	0.04835	0.10868	0.04835	0.16116
0.04863	0.09366	0.04863	0.10968	0.04863	0.16144
0.04891	0.09526	0.04891	0.10993	0.04891	0.16289
0.04919	0.09655	0.04919	0.10934	0.04919	0.16325
0.04947	0.09694	0.04947	0.11093	0.04947	0.16329
0.04974	0.09685	0.04974	0.11124	0.04974	0.16411
0.05002	0.09725	0.05002	0.11107	0.05002	0.16476
0.0503	0.09794	0.0503	0.11192	0.0503	0.16538
0.05058	0.09811	0.05058	0.11257	0.05058	0.1653
0.05085	0.09904	0.05085	0.11365	0.05085	0.16614
0.05113	0.09841	0.05113	0.1148	0.05113	0.16657
0.05141	0.09951	0.05141	0.11479	0.05141	0.16706
0.05169	0.09933	0.05169	0.11547	0.05169	0.1667
0.05196	0.10073	0.05196	0.11693	0.05196	0.16884
0.05224	0.10122	0.05224	0.11722	0.05224	0.16857
0.05252	0.10197	0.05252	0.11752	0.05252	0.16828
0.0528	0.10187	0.0528	0.11786	0.0528	0.16881
0.05308	0.10191	0.05308	0.11904	0.05308	0.17051
0.05335	0.10151	0.05335	0.1193	0.05335	0.17125
0.05363	0.10474	0.05363	0.11847	0.05363	0.17208
0.05391	0.10542	0.05391	0.12047	0.05391	0.17147
0.05419	0.103	0.05419	0.12016	0.05419	0.17219
0.05447	0.105	0.05447	0.12049	0.05447	0.17214
0.05474	0.10522	0.05474	0.12061	0.05474	0.17467
0.05502	0.10573	0.05502	0.12046	0.05502	0.17529
0.0553	0.10674	0.0553	0.12208	0.0553	0.17522
0.05558	0.10584	0.05558	0.12311	0.05558	0.17634
0.05585	0.10632	0.05585	0.12346	0.05585	0.17669
0.05613	0.10797	0.05613	0.12355	0.05613	0.17733
0.05641	0.10783	0.05641	0.12494	0.05641	0.17833
0.05669	0.10867	0.05669	0.12435	0.05669	0.17769
0.05697	0.10945	0.05697	0.12516	0.05697	0.17841
0.05724	0.10879	0.05724	0.1266	0.05724	0.17924
0.05752	0.11102	0.05752	0.12643	0.05752	0.18109
0.0578	0.11148	0.0578	0.12799	0.0578	0.18188
0.05808	0.111	0.05808	0.1274	0.05808	0.18157
0.05835	0.111	0.05835	0.12809	0.05835	0.18339
0.05863	0.11104	0.05863	0.12778	0.05863	0.18238
0.05891	0.11331	0.05891	0.12852	0.05891	0.18335
0.05919	0.11321	0.05919	0.12853	0.05919	0.18469
0.05946	0.11257	0.05946	0.12877	0.05946	0.18468
0.05974	0.11361	0.05974	0.13125	0.05974	0.18467
0.06002	0.11349	0.06002	0.12969	0.06002	0.18596
0.0603	0.11377	0.0603	0.13253	0.0603	0.18681
0.06058	0.11477	0.06058	0.13166	0.06058	0.18577
0.06085	0.11571	0.06085	0.13358	0.06085	0.18841
0.06113	0.11586	0.06113	0.13377	0.06113	0.18893
0.06141	0.11617	0.06141	0.13408	0.06141	0.18884
0.06169	0.11616	0.06169	0.13382	0.06169	0.19006
0.06196	0.11669	0.06196	0.13472	0.06196	0.18842
0.06224	0.1167	0.06224	0.13542	0.06224	0.19015
0.06252	0.11848	0.06252	0.13525	0.06252	0.19034
0.0628	0.11793	0.0628	0.13519	0.0628	0.19161
0.06308	0.119	0.06308	0.13704	0.06308	0.19151
0.06335	0.1185	0.06335	0.13777	0.06335	0.19157
0.06363	0.11923	0.06363	0.13829	0.06363	0.19219
0.06391	0.11922	0.06391	0.13941	0.06391	0.19265
0.06419	0.12108	0.06419	0.13924	0.06419	0.19346
0.06446	0.12096	0.06446	0.14055	0.06446	0.19418
0.06474	0.12162	0.06474	0.14048	0.06474	0.19495
0.06502	0.12227	0.06502	0.14114	0.06502	0.19632
0.0653	0.1218	0.0653	0.14074	0.0653	0.19634
0.06558	0.12326	0.06558	0.14219	0.06558	0.19633
0.06585	0.12394	0.06585	0.14268	0.06585	0.19675
0.06613	0.124	0.06613	0.14228	0.06613	0.19772
0.06641	0.12422	0.06641	0.14361	0.06641	0.1978
0.06669	0.12583	0.06669	0.14363	0.06669	0.19899
0.06696	0.12609	0.06696	0.14326	0.06696	0.19953
0.06724	0.12723	0.06724	0.14404	0.06724	0.20132
0.06752	0.12544	0.06752	0.14497	0.06752	0.20141
0.0678	0.1265	0.0678	0.14724	0.0678	0.20092
0.06808	0.12584	0.06808	0.14517	0.06808	0.20194
0.06835	0.12706	0.06835	0.14736	0.06835	0.20225
0.06863	0.12843	0.06863	0.14722	0.06863	0.20398
0.06891	0.12829	0.06891	0.14756	0.06891	0.20257
0.06919	0.12775	0.06919	0.1481	0.06919	0.20563
0.06946	0.12996	0.06946	0.14928	0.06946	0.20461
0.06974	0.12884	0.06974	0.14928	0.06974	0.20508
0.07002	0.13059	0.07002	0.14941	0.07002	0.20548
0.0703	0.13014	0.0703	0.15049	0.0703	0.20633
0.07058	0.13185	0.07058	0.14938	0.07058	0.20585
0.07085	0.13199	0.07085	0.15032	0.07085	0.20694
0.07113	0.13156	0.07113	0.15165	0.07113	0.20777
0.07141	0.13081	0.07141	0.15214	0.07141	0.20818
0.07169	0.13039	0.07169	0.15187	0.07169	0.2091
0.07197	0.13181	0.07197	0.15285	0.07197	0.20944
0.07224	0.13297	0.07224	0.15418	0.07224	0.20955
0.07252	0.13357	0.07252	0.15505	0.07252	0.21026
0.0728	0.1349	0.0728	0.15485	0.0728	0.21086
0.07308	0.13356	0.07308	0.15524	0.07308	0.21165
0.07335	0.13513	0.07335	0.15455	0.07335	0.21223
0.07363	0.13406	0.07363	0.15675	0.07363	0.21213
0.07391	0.13661	0.07391	0.15727	0.07391	0.21319
0.07419	0.13627	0.07419	0.1565	0.07419	0.21408
0.07447	0.13621	0.07447	0.15737	0.07447	0.21465
0.07474	0.13771	0.07474	0.15753	0.07474	0.21441
0.07502	0.13626	0.07502	0.15873	0.07502	0.21556
0.0753	0.13814	0.0753	0.15869	0.0753	0.21616
0.07558	0.13862	0.07558	0.16043	0.07558	0.2158
0.07585	0.13767	0.07585	0.16017	0.07585	0.21551
0.07613	0.13944	0.07613	0.16066	0.07613	0.21699
0.07641	0.1412	0.07641	0.16203	0.07641	0.2181
0.07669	0.14037	0.07669	0.16257	0.07669	0.2177
0.07697	0.14082	0.07697	0.16207	0.07697	0.21736
0.07724	0.1407	0.07724	0.16288	0.07724	0.22015
0.07752	0.14115	0.07752	0.1627	0.07752	0.22011
0.0778	0.14151	0.0778	0.16472	0.0778	0.22134
0.07808	0.14218	0.07808	0.16405	0.07808	0.22155
0.07835	0.14324	0.07835	0.16443	0.07835	0.22112
0.07863	0.14366	0.07863	0.16531	0.07863	0.22092
0.07891	0.14342	0.07891	0.16596	0.07891	0.22266
0.07919	0.14354	0.07919	0.16597	0.07919	0.22196
0.07946	0.14427	0.07946	0.16703	0.07946	0.22353
0.07974	0.14482	0.07974	0.16763	0.07974	0.22519
0.08002	0.14409	0.08002	0.16829	0.08002	0.22458
0.0803	0.14558	0.0803	0.16845	0.0803	0.22617
0.08058	0.14563	0.08058	0.16979	0.08058	0.2263
0.08085	0.14753	0.08085	0.17011	0.08085	0.22609
0.08113	0.14565	0.08113	0.1705	0.08113	0.22706
0.08141	0.14693	0.08141	0.17081	0.08141	0.22716
0.08169	0.14826	0.08169	0.17047	0.08169	0.22751
0.08196	0.14845	0.08196	0.171	0.08196	0.22917
0.08224	0.14762	0.08224	0.17086	0.08224	0.22845
0.08252	0.14898	0.08252	0.17143	0.08252	0.23
0.0828	0.14985	0.0828	0.17282	0.0828	0.23055
0.08308	0.1496	0.08308	0.17322	0.08308	0.23121
0.08335	0.15069	0.08335	0.17452	0.08335	0.23183
0.08363	0.1507	0.08363	0.17432	0.08363	0.23248
0.08391	0.15	0.08391	0.1742	0.08391	0.23272
0.08419	0.14993	0.08419	0.1752	0.08419	0.23308
0.08446	0.15042	0.08446	0.17639	0.08446	0.23251
0.08474	0.15053	0.08474	0.17496	0.08474	0.23357
0.08502	0.15161	0.08502	0.1753	0.08502	0.23516
0.0853	0.14959	0.0853	0.17568	0.0853	0.23533
0.08558	0.1511	0.08558	0.17451	0.08558	0.23707
0.08585	0.15091	0.08585	0.17569	0.08585	0.23818
0.08613	0.15124	0.08613	0.1738	0.08613	0.23747
0.08641	0.15135	0.08641	0.1755	0.08641	0.23849
0.08669	0.15138	0.08669	0.17539	0.08669	0.23869
0.08697	0.15109	0.08697	0.17579	0.08697	0.23895
0.08724	0.15031	0.08724	0.17464	0.08724	0.24021
0.08752	0.15102	0.08752	0.1745	0.08752	0.23992
0.0878	0.15071	0.0878	0.17473	0.0878	0.24002
0.08808	0.15074	0.08808	0.1761	0.08808	0.24194
0.08835	0.1503	0.08835	0.17544	0.08835	0.24218
0.08863	0.15097	0.08863	0.17644	0.08863	0.24198
0.08891	0.15085	0.08891	0.17605	0.08891	0.2443
0.08919	0.15151	0.08919	0.1753	0.08919	0.24236
0.08947	0.15125	0.08947	0.17658	0.08947	0.2446
0.08974	0.15231	0.08974	0.17677	0.08974	0.24576
0.09002	0.15162	0.09002	0.17611	0.09002	0.24603
0.0903	0.1516	0.0903	0.17597	0.0903	0.24566
0.09058	0.15128	0.09058	0.17786	0.09058	0.24659
0.09085	0.1504	0.09085	0.17709	0.09085	0.24743
0.09113	0.15071	0.09113	0.17735	0.09113	0.24829
0.09141	0.15053	0.09141	0.17643	0.09141	0.24891
0.09169	0.15307	0.09169	0.17765	0.09169	0.24932
0.09197	0.15329	0.09197	0.17679	0.09197	0.24928
0.09224	0.15255	0.09224	0.17667	0.09224	0.24958
0.09252	0.15174	0.09252	0.17631	0.09252	0.25095
0.0928	0.15213	0.0928	0.1763	0.0928	0.25245
0.09308	0.15111	0.09308	0.17673	0.09308	0.2515
0.09335	0.15182	0.09335	0.17636	0.09335	0.2537
0.09363	0.15136	0.09363	0.17719	0.09363	0.25221
0.09391	0.15146	0.09391	0.1779	0.09391	0.2534
0.09419	0.15146	0.09419	0.17669	0.09419	0.25368
0.09446	0.15152	0.09446	0.17696	0.09446	0.25504
0.09474	0.15116	0.09474	0.17759	0.09474	0.25538
0.09502	0.15165	0.09502	0.17574	0.09502	0.25654
0.0953	0.1516	0.0953	0.17622	0.0953	0.25584
0.09558	0.15043	0.09558	0.1749	0.09558	0.25611
0.09585	0.15249	0.09585	0.17637	0.09585	0.25642
0.09613	0.15061	0.09613	0.17655	0.09613	0.25803
0.09641	0.1517	0.09641	0.17697	0.09641	0.2579
0.09669	0.15194	0.09669	0.17675	0.09669	0.25716
0.09696	0.15079	0.09696	0.17746	0.09696	0.25835
0.09724	0.15152	0.09724	0.17663	0.09724	0.25629
0.09752	0.15199	0.09752	0.1764	0.09752	0.25761
0.0978	0.15232	0.0978	0.17682	0.0978	0.25773
0.09808	0.15143	0.09808	0.17685	0.09808	0.25795
0.09835	0.15079	0.09835	0.17819	0.09835	0.25734
0.09863	0.15177	0.09863	0.17734	0.09863	0.25728
0.09891	0.15172	0.09891	0.17735	0.09891	0.25791
0.09919	0.15131	0.09919	0.177	0.09919	0.25874
0.09946	0.15181	0.09946	0.17731	0.09946	0.25856
0.09974	0.15103	0.09974	0.17781	0.09974	0.25847
0.10002	0.15153	0.10002	0.17587	0.10002	0.25838
0.1003	0.15135	0.1003	0.17744	0.1003	0.25801
0.10058	0.15204	0.10058	0.17581	0.10058	0.2583
0.10085	0.15147	0.10085	0.17671	0.10085	0.25819
0.10113	0.15166	0.10113	0.17665	0.10113	0.25848
0.10141	0.15194	0.10141	0.17731	0.10141	0.25766
0.10169	0.15144	0.10169	0.17661	0.10169	0.25786
0.10197	0.1513	0.10197	0.17701	0.10197	0.25881
0.10224	0.15037	0.10224	0.17733	0.10224	0.25812
0.10252	0.15094	0.10252	0.17809	0.10252	0.25784
0.1028	0.15172	0.1028	0.1773	0.1028	0.25767
0.10308	0.15165	0.10308	0.17813	0.10308	0.25784
0.10335	0.15117	0.10335	0.17788	0.10335	0.25976
0.10363	0.15038	0.10363	0.17722	0.10363	0.25878
0.10391	0.15324	0.10391	0.17731	0.10391	0.25812
0.10419	0.15181	0.10419	0.17649	0.10419	0.25886
0.10447	0.15102	0.10447	0.17655	0.10447	0.25835
0.10474	0.15185	0.10474	0.17609	0.10474	0.25884
0.10502	0.15225	0.10502	0.17633	0.10502	0.2581
0.1053	0.15095	0.1053	0.17616	0.1053	0.25794
0.10558	0.15126	0.10558	0.17641	0.10558	0.25848
0.10585	0.15194	0.10585	0.17661	0.10585	0.25882
0.10613	0.15163	0.10613	0.17763	0.10613	0.25775
0.10641	0.15314	0.10641	0.17819	0.10641	0.25781
0.10669	0.15197	0.10669	0.17913	0.10669	0.25939
0.10697	0.15241	0.10697	0.17955	0.10697	0.25865
0.10724	0.15271	0.10724	0.17807	0.10724	0.25834
0.10752	0.15005	0.10752	0.1776	0.10752	0.25877
0.1078	0.15246	0.1078	0.17741	0.1078	0.25874
0.10808	0.1513	0.10808	0.1779	0.10808	0.25843
0.10835	0.15249	0.10835	0.17742	0.10835	0.25994
0.10863	0.15079	0.10863	0.1778	0.10863	0.25845
0.10891	0.15234	0.10891	0.17766	0.10891	0.25821
0.10919	0.15063	0.10919	0.17755	0.10919	0.25804
0.10947	0.15206	0.10947	0.17688	0.10947	0.26002
0.10974	0.1506	0.10974	0.17725	0.10974	0.25906
0.11002	0.15143	0.11002	0.17696	0.11002	0.2589
0.1103	0.15141	0.1103	0.17804	0.1103	0.25872
0.11058	0.15098	0.11058	0.177	0.11058	0.25949
0.11085	0.15146	0.11085	0.17727	0.11085	0.25919
0.11113	0.15097	0.11113	0.1768	0.11113	0.25894
0.11141	0.15138	0.11141	0.17779	0.11141	0.2599
0.11169	0.15106	0.11169	0.178	0.11169	0.25948
0.11197	0.15213	0.11197	0.17806	0.11197	0.25929
0.11224	0.15253	0.11224	0.17782	0.11224	0.25912
0.11252	0.15007	0.11252	0.17761	0.11252	0.25784
0.1128	0.15126	0.1128	0.1791	0.1128	0.25953
0.11308	0.15137	0.11308	0.17745	0.11308	0.25937
0.11335	0.15074	0.11335	0.17824	0.11335	0.25911
0.11363	0.14752	0.11363	0.17738	0.11363	0.25857
0.11391	0.15057	0.11391	0.17797	0.11391	0.26044
0.11419	0.15082	0.11419	0.17781	0.11419	0.26215
0.11447	0.15137	0.11447	0.17694	0.11447	0.2594
0.11474	0.15115	0.11474	0.17752	0.11474	0.25993
0.11502	0.15055	0.11502	0.1777	0.11502	0.26003
0.1153	0.1522	0.1153	0.17722	0.1153	0.25995
0.11558	0.15113	0.11558	0.17819	0.11558	0.26044
0.11585	0.15101	0.11585	0.17778	0.11585	0.25955
0.11613	0.15074	0.11613	0.17897	0.11613	0.26026
0.11641	0.15199	0.11641	0.17726	0.11641	0.2611
0.11669	0.15064	0.11669	0.17736	0.11669	0.26032
0.11697	0.15146	0.11697	0.17787	0.11697	0.25982
0.11724	0.15047	0.11724	0.17727	0.11724	0.26077
0.11752	0.1514	0.11752	0.17751	0.11752	0.25997
0.1178	0.15038	0.1178	0.17695	0.1178	0.26032
0.11808	0.15045	0.11808	0.1775	0.11808	0.26098
0.11835	0.15105	0.11835	0.17727	0.11835	0.26038
0.11863	0.15227	0.11863	0.17799	0.11863	0.25904
0.11891	0.14932	0.11891	0.17812	0.11891	0.26138
0.11919	0.15125	0.11919	0.17783	0.11919	0.26025
0.11947	0.15177	0.11947	0.17838	0.11947	0.25995
0.11974	0.15045	0.11974	0.17793	0.11974	0.25977
0.12002	0.15068	0.12002	0.17832	0.12002	0.2604
0.1203	0.1515	0.1203	0.1776	0.1203	0.25944
0.12058	0.15055	0.12058	0.17803	0.12058	0.25993
0.12085	0.15038	0.12085	0.17784	0.12085	0.26041
0.12113	0.15086	0.12113	0.17829	0.12113	0.2597
0.12141	0.15091	0.12141	0.17744	0.12141	0.25881
0.12169	0.15145	0.12169	0.17763	0.12169	0.25902
0.12197	0.15091	0.12197	0.17738	0.12197	0.25997
0.12224	0.15043	0.12224	0.17743	0.12224	0.25968
0.12252	0.15023	0.12252	0.17794	0.12252	0.2589
0.1228	0.15132	0.1228	0.17762	0.1228	0.25867
0.12308	0.15246	0.12308	0.17791	0.12308	0.25991
0.12335	0.15058	0.12335	0.17769	0.12335	0.25908
0.12363	0.15045	0.12363	0.1775	0.12363	0.25961
0.12391	0.15171	0.12391	0.1781	0.12391	0.25983
0.12419	0.15099	0.12419	0.17848	0.12419	0.25906
0.12447	0.15004	0.12447	0.17791	0.12447	0.26024
0.12474	0.15137	0.12474	0.17715	0.12474	0.25872
0.12502	0.15041	0.12502	0.17833	0.12502	0.25883
0.1253	0.15055	0.1253	0.17772	0.1253	0.25913
0.12558	0.15063	0.12558	0.17736	0.12558	0.25896
0.12585	0.15117	0.12585	0.17844	0.12585	0.25918
0.12613	0.15171	0.12613	0.17771	0.12613	0.25986
0.12641	0.15022	0.12641	0.17847	0.12641	0.25978
0.12669	0.15096	0.12669	0.17845	0.12669	0.25994
0.12696	0.15102	0.12696	0.17763	0.12696	0.25949
0.12724	0.15107	0.12724	0.17822	0.12724	0.26059
0.12752	0.15077	0.12752	0.17702	0.12752	0.25927
0.1278	0.15106	0.1278	0.1784	0.1278	0.25918
0.12808	0.15139	0.12808	0.1786	0.12808	0.26035
0.12835	0.15055	0.12835	0.17858	0.12835	0.26068
0.12863	0.15036	0.12863	0.1778	0.12863	0.25933
0.12891	0.15149	0.12891	0.17784	0.12891	0.26011
0.12919	0.15131	0.12919	0.1778	0.12919	0.26013
0.12947	0.15117	0.12947	0.17824	0.12947	0.25965
0.12974	0.15068	0.12974	0.17828	0.12974	0.26037
0.13002	0.15072	0.13002	0.17834	0.13002	0.26023
0.1303	0.15134	0.1303	0.17839	0.1303	0.25955
0.13058	0.15034	0.13058	0.17815	0.13058	0.26136
0.13085	0.15082	0.13085	0.17809	0.13085	0.26048
0.13113	0.15137	0.13113	0.17805	0.13113	0.26059
0.13141	0.15084	0.13141	0.17866	0.13141	0.25993
0.13169	0.15111	0.13169	0.17935	0.13169	0.26052
0.13197	0.15089	0.13197	0.17851	0.13197	0.26111
0.13224	0.15082	0.13224	0.17851	0.13224	0.2621
0.13252	0.1503	0.13252	0.17904	0.13252	0.26104
0.1328	0.15087	0.1328	0.17594	0.1328	0.26074
0.13308	0.15075	0.13308	0.1776	0.13308	0.26084
0.13335	0.15119	0.13335	0.17788	0.13335	0.26155
0.13363	0.15145	0.13363	0.17738	0.13363	0.26109
0.13391	0.15089	0.13391	0.17802	0.13391	0.26081
0.13419	0.15096	0.13419	0.17768	0.13419	0.26121
0.13447	0.1508	0.13447	0.17844	0.13447	0.2614
0.13474	0.15019	0.13474	0.17816	0.13474	0.26099
0.13502	0.15057	0.13502	0.17729	0.13502	0.26236
0.1353	0.15142	0.1353	0.1778	0.1353	0.26057
0.13558	0.1503	0.13558	0.17844	0.13558	0.26127
0.13585	0.1505	0.13585	0.17798	0.13585	0.26093
0.13613	0.15091	0.13613	0.17757	0.13613	0.26092
0.13641	0.1509	0.13641	0.17809	0.13641	0.25851
0.13669	0.15038	0.13669	0.17816	0.13669	0.26191
0.13697	0.14986	0.13697	0.17749	0.13697	0.26159
0.13724	0.14989	0.13724	0.17733	0.13724	0.26063
0.13752	0.1511	0.13752	0.17745	0.13752	0.26142
0.1378	0.15104	0.1378	0.1779	0.1378	0.26066
0.13808	0.15125	0.13808	0.17809	0.13808	0.26147
0.13835	0.1496	0.13835	0.17785	0.13835	0.26169
0.13863	0.14996	0.13863	0.17985	0.13863	0.26149
0.13891	0.15029	0.13891	0.1786	0.13891	0.2616
0.13919	0.14856	0.13919	0.17958	0.13919	0.26101
0.13947	0.15204	0.13947	0.17855	0.13947	0.26165
0.13974	0.15121	0.13974	0.17821	0.13974	0.26123
0.14002	0.15169	0.14002	0.17794	0.14002	0.26113
0.1403	0.15078	0.1403	0.17676	0.1403	0.26108
0.14058	0.15005	0.14058	0.17815	0.14058	0.26059
0.14085	0.15051	0.14085	0.17692	0.14085	0.26204
0.14113	0.15104	0.14113	0.1773	0.14113	0.26193
0.14141	0.15014	0.14141	0.17851	0.14141	0.26143
0.14169	0.15067	0.14169	0.17864	0.14169	0.26167
0.14197	0.15113	0.14197	0.17857	0.14197	0.26205
0.14224	0.14986	0.14224	0.17943	0.14224	0.26117
0.14252	0.15047	0.14252	0.18054	0.14252	0.26136
0.1428	0.15034	0.1428	0.17866	0.1428	0.26081
0.14308	0.15123	0.14308	0.17891	0.14308	0.26132
0.14335	0.15029	0.14335	0.17898	0.14335	0.26271
0.14363	0.15082	0.14363	0.17832	0.14363	0.26065
0.14391	0.1501	0.14391	0.17815	0.14391	0.26157
0.14419	0.15202	0.14419	0.17782	0.14419	0.26203
0.14447	0.15036	0.14447	0.17804	0.14447	0.26024
0.14474	0.1504	0.14474	0.17871	0.14474	0.26225
0.14502	0.1499	0.14502	0.17883	0.14502	0.26192
0.1453	0.15108	0.1453	0.17769	0.1453	0.26078
0.14558	0.15085	0.14558	0.17869	0.14558	0.26197
0.14585	0.15105	0.14585	0.17838	0.14585	0.26049
0.14613	0.14961	0.14613	0.17772	0.14613	0.2616
0.14641	0.14984	0.14641	0.17737	0.14641	0.26174
0.14669	0.15043	0.14669	0.17882	0.14669	0.26126
0.14697	0.15073	0.14697	0.17965	0.14697	0.26031
0.14724	0.15015	0.14724	0.17973	0.14724	0.2607
0.14752	0.15001	0.14752	0.1784	0.14752	0.26115
0.1478	0.14956	0.1478	0.17778	0.1478	0.26117
0.14808	0.15102	0.14808	0.17822	0.14808	0.26121
0.14835	0.14868	0.14835	0.17775	0.14835	0.26143
0.14863	0.14954	0.14863	0.17761	0.14863	0.2617
0.14891	0.15102	0.14891	0.17788	0.14891	0.26019
0.14919	0.15067	0.14919	0.17758	0.14919	0.26106
0.14946	0.15039	0.14946	0.17694	0.14946	0.2615
0.14974	0.15058	0.14974	0.1785	0.14974	0.26266
0.15002	0.15061	0.15002	0.17808	0.15002	0.26135
0.1503	0.15031	0.1503	0.17802	0.1503	0.26018
0.15058	0.15071	0.15058	0.17847	0.15058	0.26074
0.15085	0.15024	0.15085	0.17808	0.15085	0.26151
0.15113	0.15079	0.15113	0.17903	0.15113	0.26175
0.15141	0.1512	0.15141	0.17899	0.15141	0.26103
0.15169	0.15017	0.15169	0.17804	0.15169	0.26242
0.15196	0.14971	0.15196	0.1783	0.15196	0.26196
0.15224	0.15096	0.15224	0.17905	0.15224	0.26115
0.15252	0.15034	0.15252	0.17833	0.15252	0.26168
0.1528	0.15069	0.1528	0.17645	0.1528	0.26374
0.15308	0.14981	0.15308	0.178	0.15308	0.26188
0.15335	0.14997	0.15335	0.17834	0.15335	0.26119
0.15363	0.15004	0.15363	0.17766	0.15363	0.26195
0.15391	0.15106	0.15391	0.17722	0.15391	0.261
0.15419	0.15066	0.15419	0.17774	0.15419	0.26224
0.15446	0.14872	0.15446	0.17862	0.15446	0.26156
0.15474	0.15018	0.15474	0.17813	0.15474	0.26131
0.15502	0.15126	0.15502	0.17805	0.15502	0.26163
0.1553	0.1498	0.1553	0.17834	0.1553	0.26172
0.15558	0.15071	0.15558	0.17816	0.15558	0.26115
0.15585	0.15037	0.15585	0.17907	0.15585	0.26243
0.15613	0.14943	0.15613	0.17898	0.15613	0.26206
0.15641	0.15113	0.15641	0.17939	0.15641	0.26167
0.15669	0.14937	0.15669	0.1784	0.15669	0.26105
0.15696	0.14965	0.15696	0.17868	0.15696	0.2626
0.15724	0.15053	0.15724	0.17818	0.15724	0.2602
0.15752	0.15055	0.15752	0.18048	0.15752	0.26209
0.1578	0.15057	0.1578	0.17951	0.1578	0.26175
0.15808	0.1516	0.15808	0.17801	0.15808	0.26174
0.15835	0.15039	0.15835	0.17729	0.15835	0.26133
0.15863	0.1508	0.15863	0.17893	0.15863	0.26194
0.15891	0.15027	0.15891	0.17842	0.15891	0.26166
0.15919	0.15048	0.15919	0.17788	0.15919	0.26176
0.15947	0.15048	0.15947	0.17835	0.15947	0.26202
0.15974	0.14998	0.15974	0.17733	0.15974	0.26139
0.16002	0.15111	0.16002	0.1784	0.16002	0.26155
0.1603	0.14955	0.1603	0.17807	0.1603	0.26118
0.16058	0.15041	0.16058	0.17855	0.16058	0.26168
0.16085	0.14947	0.16085	0.17845	0.16085	0.26156
0.16113	0.14985	0.16113	0.17859	0.16113	0.26165
0.16141	0.14864	0.16141	0.17929	0.16141	0.26127
0.16169	0.15018	0.16169	0.17787	0.16169	0.26244
0.16197	0.14961	0.16197	0.17878	0.16197	0.26239
0.16224	0.14978	0.16224	0.17818	0.16224	0.26165
0.16252	0.15101	0.16252	0.17725	0.16252	0.26149
0.1628	0.14973	0.1628	0.17814	0.1628	0.2616
0.16308	0.1504	0.16308	0.17785	0.16308	0.26177
0.16335	0.15098	0.16335	0.17849	0.16335	0.26133
0.16363	0.15052	0.16363	0.17834	0.16363	0.26236
0.16391	0.15135	0.16391	0.17837	0.16391	0.26118
0.16419	0.14877	0.16419	0.17865	0.16419	0.2615
0.16447	0.14935	0.16447	0.17794	0.16447	0.26104
0.16474	0.1516	0.16474	0.17818	0.16474	0.26166
0.16502	0.15098	0.16502	0.1774	0.16502	0.26148
0.1653	0.15032	0.1653	0.17972	0.1653	0.26233
0.16558	0.15013	0.16558	0.17959	0.16558	0.2619
0.16585	0.15043	0.16585	0.17876	0.16585	0.26106
0.16613	0.15122	0.16613	0.17883	0.16613	0.26189
0.16641	0.14913	0.16641	0.17841	0.16641	0.261
0.16669	0.14989	0.16669	0.17818	0.16669	0.26166
0.16697	0.14999	0.16697	0.1787	0.16697	0.26123
0.16724	0.15089	0.16724	0.17878	0.16724	0.26111
0.16752	0.15046	0.16752	0.17717	0.16752	0.26027
0.1678	0.14971	0.1678	0.17615	0.1678	0.26088
0.16808	0.15057	0.16808	0.17802	0.16808	0.26095
0.16835	0.15102	0.16835	0.17814	0.16835	0.26107
0.16863	0.14983	0.16863	0.17749	0.16863	0.26138
0.16891	0.15007	0.16891	0.17835	0.16891	0.26039
0.16919	0.15072	0.16919	0.17803	0.16919	0.26058
0.16947	0.14917	0.16947	0.17842	0.16947	0.26043
0.16974	0.15071	0.16974	0.17946	0.16974	0.25973
0.17002	0.14985	0.17002	0.17801	0.17002	0.26049
0.1703	0.15012	0.1703	0.17819	0.1703	0.26117
0.17058	0.14952	0.17058	0.17821	0.17058	0.26197
0.17085	0.15015	0.17085	0.17817	0.17085	0.25993
0.17113	0.15047	0.17113	0.1781	0.17113	0.26078
0.17141	0.1504	0.17141	0.17824	0.17141	0.26073
0.17169	0.15169	0.17169	0.17754	0.17169	0.26113
0.17197	0.15055	0.17197	0.17892	0.17197	0.26072
0.17224	0.15024	0.17224	0.17963	0.17224	0.26107
0.17252	0.14966	0.17252	0.17844	0.17252	0.26196
0.1728	0.14989	0.1728	0.17772	0.1728	0.26077
0.17308	0.15123	0.17308	0.17914	0.17308	0.26105
0.17335	0.14962	0.17335	0.17703	0.17335	0.25991
0.17363	0.14908	0.17363	0.17852	0.17363	0.26077
0.17391	0.14964	0.17391	0.17807	0.17391	0.25989
0.17419	0.14926	0.17419	0.17874	0.17419	0.26136
0.17447	0.1503	0.17447	0.17972	0.17447	0.2603
0.17474	0.14968	0.17474	0.17961	0.17474	0.26119
0.17502	0.15011	0.17502	0.17883	0.17502	0.26049
0.1753	0.15028	0.1753	0.17899	0.1753	0.26072
0.17558	0.14943	0.17558	0.17782	0.17558	0.26064
0.17585	0.14926	0.17585	0.17844	0.17585	0.26049
0.17613	0.14954	0.17613	0.17846	0.17613	0.2605
0.17641	0.14918	0.17641	0.17822	0.17641	0.26203
0.17669	0.14907	0.17669	0.1783	0.17669	0.26105
0.17697	0.14982	0.17697	0.17746	0.17697	0.26191
0.17724	0.14974	0.17724	0.17828	0.17724	0.26082
0.17752	0.15003	0.17752	0.17747	0.17752	0.26166
0.1778	0.1495	0.1778	0.17865	0.1778	0.26179
0.17808	0.14999	0.17808	0.17888	0.17808	0.26146
0.17835	0.14978	0.17835	0.17891	0.17835	0.26399
0.17863	0.14972	0.17863	0.1792	0.17863	0.26052
0.17891	0.14914	0.17891	0.17934	0.17891	0.26197
0.17919	0.14967	0.17919	0.17802	0.17919	0.26262
0.17947	0.14968	0.17947	0.18001	0.17947	0.26211
0.17974	0.14856	0.17974	0.17781	0.17974	0.26254
0.18002	0.14917	0.18002	0.17895	0.18002	0.2615
0.1803	0.14951	0.1803	0.17722	0.1803	0.26182
0.18058	0.14927	0.18058	0.17819	0.18058	0.26209
0.18085	0.14998	0.18085	0.177	0.18085	0.26249
0.18113	0.15005	0.18113	0.17614	0.18113	0.26138
0.18141	0.15008	0.18141	0.17823	0.18141	0.26257
0.18169	0.14987	0.18169	0.17798	0.18169	0.2617
0.18196	0.15033	0.18196	0.17886	0.18196	0.26107
0.18224	0.14951	0.18224	0.17879	0.18224	0.26224
0.18252	0.15027	0.18252	0.17869	0.18252	0.26186
0.1828	0.15005	0.1828	0.17888	0.1828	0.26087
0.18308	0.14946	0.18308	0.17872	0.18308	0.26082
0.18335	0.14997	0.18335	0.17877	0.18335	0.261
0.18363	0.14972	0.18363	0.17894	0.18363	0.26146
0.18391	0.14983	0.18391	0.18024	0.18391	0.26141
0.18419	0.14963	0.18419	0.1785	0.18419	0.26111
0.18446	0.15015	0.18446	0.17845	0.18446	0.26115
0.18474	0.15056	0.18474	0.17876	0.18474	0.26145
0.18502	0.14998	0.18502	0.17904	0.18502	0.26073
0.1853	0.14864	0.1853	0.17709	0.1853	0.26101
0.18558	0.14966	0.18558	0.17795	0.18558	0.26135
0.18585	0.14856	0.18585	0.17762	0.18585	0.26032
0.18613	0.15062	0.18613	0.17764	0.18613	0.26154
0.18641	0.15115	0.18641	0.17686	0.18641	0.26177
0.18669	0.15142	0.18669	0.1778	0.18669	0.26159
0.18696	0.14941	0.18696	0.1785	0.18696	0.26073
0.18724	0.14919	0.18724	0.1786	0.18724	0.26191
0.18752	0.14969	0.18752	0.17835	0.18752	0.26282
0.1878	0.14983	0.1878	0.17897	0.1878	0.26141
0.18808	0.1489	0.18808	0.1791	0.18808	0.26145
0.18835	0.14916	0.18835	0.17947	0.18835	0.26181
0.18863	0.15098	0.18863	0.17934	0.18863	0.26175
0.18891	0.15025	0.18891	0.17849	0.18891	0.26155
0.18919	0.14977	0.18919	0.17776	0.18919	0.26111
0.18946	0.14958	0.18946	0.17786	0.18946	0.26119
0.18974	0.1499	0.18974	0.17953	0.18974	0.26136
0.19002	0.14865	0.19002	0.17634	0.19002	0.26202
0.1903	0.14909	0.1903	0.17914	0.1903	0.2609
0.19058	0.15027	0.19058	0.17794	0.19058	0.26104
0.19085	0.14925	0.19085	0.17851	0.19085	0.26204
0.19113	0.14851	0.19113	0.17878	0.19113	0.26037
0.19141	0.14869	0.19141	0.17843	0.19141	0.26106
0.19169	0.15109	0.19169	0.17868	0.19169	0.26069
0.19197	0.14769	0.19197	0.17851	0.19197	0.26027
0.19224	0.15044	0.19224	0.17906	0.19224	0.26123
0.19252	0.14911	0.19252	0.17797	0.19252	0.26124
0.1928	0.15049	0.1928	0.17823	0.1928	0.26089
0.19308	0.14972	0.19308	0.17867	0.19308	0.26195
0.19335	0.14972	0.19335	0.17879	0.19335	0.26129
0.19363	0.15052	0.19363	0.178	0.19363	0.26087
0.19391	0.15012	0.19391	0.17876	0.19391	0.26148
0.19419	0.14881	0.19419	0.17717	0.19419	0.26303
0.19447	0.14919	0.19447	0.17816	0.19447	0.26097
0.19474	0.14798	0.19474	0.17742	0.19474	0.26208
0.19502	0.14993	0.19502	0.17912	0.19502	0.26057
0.1953	0.1496	0.1953	0.17848	0.1953	0.26244
0.19558	0.14882	0.19558	0.17708	0.19558	0.26218
0.19585	0.14859	0.19585	0.17823	0.19585	0.26215
0.19613	0.14919	0.19613	0.178	0.19613	0.26293
0.19641	0.14981	0.19641	0.17902	0.19641	0.26178
0.19669	0.14974	0.19669	0.1778	0.19669	0.26216
0.19697	0.1495	0.19697	0.17876	0.19697	0.26273
0.19724	0.15048	0.19724	0.17856	0.19724	0.26228
0.19752	0.15012	0.19752	0.17944	0.19752	0.26196
0.1978	0.14964	0.1978	0.17797	0.1978	0.26092
0.19808	0.1489	0.19808	0.17902	0.19808	0.26144
0.19835	0.14934	0.19835	0.17934	0.19835	0.26232
0.19863	0.14959	0.19863	0.1791	0.19863	0.26293
0.19891	0.14895	0.19891	0.17907	0.19891	0.26286
0.19919	0.14969	0.19919	0.17884	0.19919	0.2609
0.19947	0.14876	0.19947	0.17834	0.19947	0.26273
0.19974	0.15096	0.19974	0.17872	0.19974	0.26154
0.20002	0.15001	0.20002	0.17826	0.20002	0.26152
0.2003	0.14906	0.2003	0.17895	0.2003	0.26164
0.20058	0.14904	0.20058	0.17852	0.20058	0.26141
0.20085	0.14953	0.20085	0.1787	0.20085	0.26128
0.20113	0.1493	0.20113	0.17811	0.20113	0.26121
0.20141	0.14841	0.20141	0.17943	0.20141	0.26239
0.20169	0.14891	0.20169	0.17914	0.20169	0.26173
0.20197	0.14951	0.20197	0.17808	0.20197	0.26212
0.20224	0.14943	0.20224	0.17756	0.20224	0.26208
0.20252	0.14969	0.20252	0.17846	0.20252	0.26113
0.2028	0.14893	0.2028	0.17863	0.2028	0.2609
0.20308	0.14948	0.20308	0.1797	0.20308	0.26141
0.20335	0.14977	0.20335	0.17846	0.20335	0.2612
0.20363	0.14966	0.20363	0.1793	0.20363	0.26246
0.20391	0.14996	0.20391	0.17894	0.20391	0.26306
0.20419	0.14881	0.20419	0.17772	0.20419	0.25937
0.20447	0.14819	0.20447	0.17854	0.20447	0.26238
0.20474	0.15004	0.20474	0.1772	0.20474	0.26322
0.20502	0.14853	0.20502	0.17971	0.20502	0.26242
0.2053	0.14814	0.2053	0.17818	0.2053	0.26215
0.20558	0.14792	0.20558	0.17945	0.20558	0.26282
0.20585	0.14853	0.20585	0.17887	0.20585	0.26151
0.20613	0.14877	0.20613	0.17838	0.20613	0.26195
0.20641	0.14978	0.20641	0.17776	0.20641	0.26317
0.20669	0.14945	0.20669	0.17823	0.20669	0.26298
0.20697	0.14866	0.20697	0.17789	0.20697	0.26234
0.20724	0.14917	0.20724	0.17921	0.20724	0.26249
0.20752	0.15006	0.20752	0.17931	0.20752	0.26267
0.2078	0.14972	0.2078	0.17916	0.2078	0.26367
0.20808	0.14896	0.20808	0.17962	0.20808	0.26227
0.20835	0.14876	0.20835	0.17903	0.20835	0.26235
0.20863	0.14941	0.20863	0.17893	0.20863	0.26169
0.20891	0.14859	0.20891	0.1789	0.20891	0.26235
0.20919	0.14813	0.20919	0.17965	0.20919	0.26291
0.20947	0.14977	0.20947	0.17926	0.20947	0.26158
0.20974	0.14824	0.20974	0.17897	0.20974	0.26251
0.21002	0.15033	0.21002	0.17868	0.21002	0.26241
0.2103	0.14851	0.2103	0.17852	0.2103	0.2625
0.21058	0.14918	0.21058	0.1783	0.21058	0.26281
0.21085	0.1499	0.21085	0.17792	0.21085	0.26243
0.21113	0.14838	0.21113	0.17807	0.21113	0.26264
0.21141	0.1482	0.21141	0.17831	0.21141	0.26283
0.21169	0.15033	0.21169	0.17877	0.21169	0.26091
0.21196	0.14889	0.21196	0.178	0.21196	0.26189
0.21224	0.14912	0.21224	0.1797	0.21224	0.26213
0.21252	0.14846	0.21252	0.17837	0.21252	0.26236
0.2128	0.14916	0.2128	0.17841	0.2128	0.26218
0.21308	0.14962	0.21308	0.17882	0.21308	0.26263
0.21335	0.14869	0.21335	0.17968	0.21335	0.26154
0.21363	0.14842	0.21363	0.17805	0.21363	0.2592
0.21391	0.14986	0.21391	0.17852	0.21391	0.26062
0.21419	0.14979	0.21419	0.17945	0.21419	0.26206
0.21446	0.14953	0.21446	0.18	0.21446	0.26108
0.21474	0.14933	0.21474	0.17896	0.21474	0.2624
0.21502	0.15024	0.21502	0.17909	0.21502	0.26214
0.2153	0.14893	0.2153	0.17992	0.2153	0.26363
0.21558	0.149	0.21558	0.18001	0.21558	0.26112
0.21585	0.14913	0.21585	0.18022	0.21585	0.26133
0.21613	0.14905	0.21613	0.17698	0.21613	0.26224
0.21641	0.14891	0.21641	0.17941	0.21641	0.26172
0.21669	0.14849	0.21669	0.17758	0.21669	0.26225
0.21696	0.1483	0.21696	0.17841	0.21696	0.26202
0.21724	0.14811	0.21724	0.17919	0.21724	0.26204
0.21752	0.14825	0.21752	0.17804	0.21752	0.26135
0.2178	0.14915	0.2178	0.17793	0.2178	0.26119
0.21808	0.14919	0.21808	0.17842	0.21808	0.26025
0.21835	0.14885	0.21835	0.1786	0.21835	0.26339
0.21863	0.14801	0.21863	0.17925	0.21863	0.26194
0.21891	0.14909	0.21891	0.17857	0.21891	0.26114
0.21919	0.14894	0.21919	0.17936	0.21919	0.26193
0.21946	0.14898	0.21946	0.17934	0.21946	0.26235
0.21974	0.14919	0.21974	0.18019	0.21974	0.26136
0.22002	0.14949	0.22002	0.17899	0.22002	0.26263
0.2203	0.14905	0.2203	0.18017	0.2203	0.26257
0.22058	0.14874	0.22058	0.17982	0.22058	0.26253
0.22085	0.14935	0.22085	0.1776	0.22085	0.26298
0.22113	0.14942	0.22113	0.18094	0.22113	0.26235
0.22141	0.1486	0.22141	0.179	0.22141	0.26301
0.22169	0.14826	0.22169	0.17947	0.22169	0.26237
0.22197	0.14832	0.22197	0.17995	0.22197	0.26202
0.22224	0.14874	0.22224	0.17871	0.22224	0.26329
0.22252	0.14907	0.22252	0.17827	0.22252	0.26308
0.2228	0.14838	0.2228	0.17868	0.2228	0.26241
0.22308	0.14782	0.22308	0.17918	0.22308	0.26263
0.22335	0.14923	0.22335	0.17887	0.22335	0.26307
0.22363	0.14977	0.22363	0.17908	0.22363	0.26267
0.22391	0.14874	0.22391	0.1793	0.22391	0.26247
0.22419	0.14933	0.22419	0.17941	0.22419	0.26309
0.22447	0.14915	0.22447	0.17864	0.22447	0.26387
0.22474	0.14977	0.22474	0.17975	0.22474	0.2631
0.22502	0.14871	0.22502	0.17757	0.22502	0.26398
0.2253	0.14889	0.2253	0.18045	0.2253	0.2635
0.22558	0.14876	0.22558	0.18004	0.22558	0.26338
0.22585	0.14851	0.22585	0.17932	0.22585	0.26275
0.22613	0.14929	0.22613	0.17905	0.22613	0.26397
0.22641	0.14888	0.22641	0.18007	0.22641	0.26218
0.22669	0.14855	0.22669	0.17917	0.22669	0.26288
0.22697	0.14858	0.22697	0.17889	0.22697	0.26155
0.22724	0.14751	0.22724	0.17872	0.22724	0.26321
0.22752	0.14843	0.22752	0.17908	0.22752	0.26377
0.2278	0.14793	0.2278	0.17839	0.2278	0.26158
0.22808	0.14908	0.22808	0.17926	0.22808	0.26289
0.22835	0.14884	0.22835	0.17911	0.22835	0.26214
0.22863	0.14823	0.22863	0.17887	0.22863	0.26255
0.22891	0.1488	0.22891	0.17901	0.22891	0.26178
0.22919	0.14879	0.22919	0.1789	0.22919	0.26273
0.22947	0.14902	0.22947	0.18053	0.22947	0.26273
0.22974	0.14825	0.22974	0.18032	0.22974	0.26136
0.23002	0.14864	0.23002	0.17961	0.23002	0.26248
0.2303	0.14879	0.2303	0.17924	0.2303	0.26105
0.23058	0.14909	0.23058	0.1791	0.23058	0.26151
0.23085	0.14808	0.23085	0.179	0.23085	0.26104
0.23113	0.14919	0.23113	0.1785	0.23113	0.26293
0.23141	0.1495	0.23141	0.17866	0.23141	0.26193
0.23169	0.14825	0.23169	0.17766	0.23169	0.26254
0.23197	0.14865	0.23197	0.17886	0.23197	0.26149
0.23224	0.1486	0.23224	0.1782	0.23224	0.26134
0.23252	0.15046	0.23252	0.17938	0.23252	0.26364
0.2328	0.14773	0.2328	0.17966	0.2328	0.26204
0.23308	0.14692	0.23308	0.17889	0.23308	0.26153
0.23335	0.14908	0.23335	0.17947	0.23335	0.26109
0.23363	0.14892	0.23363	0.17965	0.23363	0.26219
0.23391	0.14782	0.23391	0.17975	0.23391	0.26177
0.23419	0.14889	0.23419	0.17952	0.23419	0.26277
0.23447	0.14851	0.23447	0.17896	0.23447	0.26214
0.23474	0.14813	0.23474	0.17863	0.23474	0.26333
0.23502	0.14861	0.23502	0.17879	0.23502	0.26249
0.2353	0.14859	0.2353	0.18049	0.2353	0.26253
0.23558	0.14857	0.23558	0.17911	0.23558	0.26357
0.23585	0.14869	0.23585	0.17864	0.23585	0.26241
0.23613	0.14781	0.23613	0.17838	0.23613	0.26289
0.23641	0.1492	0.23641	0.17932	0.23641	0.26269
0.23669	0.14919	0.23669	0.1781	0.23669	0.26181
0.23697	0.14947	0.23697	0.17847	0.23697	0.26354
0.23724	0.14844	0.23724	0.17847	0.23724	0.26314
0.23752	0.14885	0.23752	0.1778	0.23752	0.26211
0.2378	0.14783	0.2378	0.17846	0.2378	0.26304
0.23808	0.14886	0.23808	0.17927	0.23808	0.2635
0.23835	0.14579	0.23835	0.17881	0.23835	0.26268
0.23863	0.14871	0.23863	0.17995	0.23863	0.26309
0.23891	0.14944	0.23891	0.17851	0.23891	0.26188
0.23919	0.14818	0.23919	0.179	0.23919	0.26348
0.23947	0.14852	0.23947	0.17974	0.23947	0.26358
0.23974	0.1484	0.23974	0.17899	0.23974	0.26226
0.24002	0.14784	0.24002	0.17891	0.24002	0.26473
0.2403	0.14889	0.2403	0.17825	0.2403	0.26314
0.24058	0.14931	0.24058	0.1786	0.24058	0.26407
0.24085	0.14745	0.24085	0.17764	0.24085	0.26363
0.24113	0.14921	0.24113	0.17813	0.24113	0.26292
0.24141	0.14818	0.24141	0.17848	0.24141	0.26389
0.24169	0.14952	0.24169	0.17876	0.24169	0.26317
0.24197	0.1488	0.24197	0.17831	0.24197	0.26337
0.24224	0.14762	0.24224	0.17926	0.24224	0.26324
0.24252	0.14842	0.24252	0.17795	0.24252	0.2626
0.2428	0.14881	0.2428	0.1792	0.2428	0.26245
0.24308	0.1488	0.24308	0.17892	0.24308	0.26246
0.24335	0.14839	0.24335	0.17977	0.24335	0.2622
0.24363	0.1478	0.24363	0.18076	0.24363	0.26268
0.24391	0.14839	0.24391	0.18023	0.24391	0.2625
0.24419	0.14958	0.24419	0.17888	0.24419	0.26454
0.24446	0.14943	0.24446	0.17992	0.24446	0.26315
0.24474	0.14858	0.24474	0.17893	0.24474	0.2631
0.24502	0.14765	0.24502	0.17881	0.24502	0.26245
0.2453	0.149	0.2453	0.17799	0.2453	0.26333
0.24558	0.1487	0.24558	0.17866	0.24558	0.26399
0.24585	0.14877	0.24585	0.17845	0.24585	0.26421
0.24613	0.14826	0.24613	0.17822	0.24613	0.26253
0.24641	0.14858	0.24641	0.17786	0.24641	0.26336
0.24669	0.14793	0.24669	0.1788	0.24669	0.26308
0.24696	0.14911	0.24696	0.17882	0.24696	0.26295
0.24724	0.1479	0.24724	0.1786	0.24724	0.26293
0.24752	0.14928	0.24752	0.17794	0.24752	0.26365
0.2478	0.14849	0.2478	0.17899	0.2478	0.26263
0.24808	0.14921	0.24808	0.18019	0.24808	0.2634
0.24835	0.14832	0.24835	0.1767	0.24835	0.26317
0.24863	0.14844	0.24863	0.17939	0.24863	0.26402
0.24891	0.1486	0.24891	0.18058	0.24891	0.26326
0.24919	0.14757	0.24919	0.17891	0.24919	0.26293
0.24946	0.14835	0.24946	0.17952	0.24946	0.2636
0.24974	0.14856	0.24974	0.17901	0.24974	0.26231
0.25002	0.14716	0.25002	0.17906	0.25002	0.26136
0.2503	0.14851	0.2503	0.17862	0.2503	0.26215
0.25058	0.14946	0.25058	0.179	0.25058	0.26262
0.25085	0.14874	0.25085	0.17877	0.25085	0.26337
0.25113	0.14816	0.25113	0.17761	0.25113	0.26379
0.25141	0.1476	0.25141	0.17845	0.25141	0.26406
0.25169	0.14847	0.25169	0.17926	0.25169	0.26278
0.25196	0.14856	0.25196	0.17927	0.25196	0.26466
0.25224	0.14871	0.25224	0.17857	0.25224	0.26354
0.25252	0.14902	0.25252	0.17807	0.25252	0.26403
0.2528	0.14873	0.2528	0.17978	0.2528	0.26352
0.25308	0.1497	0.25308	0.17876	0.25308	0.2638
0.25335	0.14753	0.25335	0.17989	0.25335	0.26326
0.25363	0.14885	0.25363	0.17849	0.25363	0.26284
0.25391	0.14836	0.25391	0.17915	0.25391	0.26349
0.25419	0.1479	0.25419	0.17997	0.25419	0.26262
0.25447	0.14805	0.25447	0.17966	0.25447	0.26303
0.25474	0.14824	0.25474	0.17838	0.25474	0.26217
0.25502	0.14963	0.25502	0.17806	0.25502	0.26227
0.2553	0.14837	0.2553	0.17832	0.2553	0.26353
0.25558	0.14868	0.25558	0.17822	0.25558	0.26306
0.25585	0.14812	0.25585	0.17836	0.25585	0.26233
0.25613	0.14905	0.25613	0.17881	0.25613	0.26256
0.25641	0.14864	0.25641	0.17849	0.25641	0.26063
0.25669	0.14817	0.25669	0.17943	0.25669	0.26105
0.25697	0.14793	0.25697	0.17876	0.25697	0.2608
0.25724	0.14887	0.25724	0.17908	0.25724	0.26217
0.25752	0.14841	0.25752	0.18015	0.25752	0.26331
0.2578	0.14855	0.2578	0.17901	0.2578	0.26307
0.25808	0.14842	0.25808	0.17917	0.25808	0.26288
0.25835	0.14913	0.25835	0.17925	0.25835	0.26323
0.25863	0.14831	0.25863	0.1789	0.25863	0.26367
0.25891	0.14794	0.25891	0.17895	0.25891	0.26351
0.25919	0.14921	0.25919	0.17868	0.25919	0.26446
0.25947	0.15059	0.25947	0.17822	0.25947	0.26342
0.25974	0.15002	0.25974	0.17878	0.25974	0.26378
0.26002	0.14857	0.26002	0.17879	0.26002	0.26422
0.2603	0.14736	0.2603	0.17876	0.2603	0.2635
0.26058	0.14723	0.26058	0.1781	0.26058	0.2644
0.26085	0.14921	0.26085	0.17818	0.26085	0.26391
0.26113	0.14846	0.26113	0.17849	0.26113	0.26204
0.26141	0.14738	0.26141	0.17893	0.26141	0.26495
0.26169	0.14815	0.26169	0.17857	0.26169	0.26575
0.26197	0.14791	0.26197	0.17844	0.26197	0.26266
0.26224	0.14951	0.26224	0.17858	0.26224	0.26457
0.26252	0.14894	0.26252	0.17943	0.26252	0.26312
0.2628	0.14784	0.2628	0.17944	0.2628	0.26522
0.26308	0.1471	0.26308	0.17926	0.26308	0.26311
0.26335	0.14745	0.26335	0.17915	0.26335	0.26357
0.26363	0.14862	0.26363	0.17949	0.26363	0.26366
0.26391	0.147	0.26391	0.17908	0.26391	0.26343
0.26419	0.14741	0.26419	0.17927	0.26419	0.26356
0.26447	0.1476	0.26447	0.17824	0.26447	0.2635
0.26474	0.14832	0.26474	0.17938	0.26474	0.26373
0.26502	0.14844	0.26502	0.17898	0.26502	0.26273
0.2653	0.14795	0.2653	0.17725	0.2653	0.26322
0.26558	0.14816	0.26558	0.1779	0.26558	0.26173
0.26585	0.14856	0.26585	0.17889	0.26585	0.26277
0.26613	0.14881	0.26613	0.178	0.26613	0.26335
0.26641	0.14838	0.26641	0.17838	0.26641	0.26274
0.26669	0.14876	0.26669	0.17793	0.26669	0.2624
0.26697	0.1476	0.26697	0.1778	0.26697	0.26276
0.26724	0.14925	0.26724	0.17772	0.26724	0.26265
0.26752	0.14775	0.26752	0.17913	0.26752	0.26294
0.2678	0.14819	0.2678	0.17885	0.2678	0.26427
0.26808	0.14874	0.26808	0.17963	0.26808	0.26354
0.26835	0.14888	0.26835	0.1789	0.26835	0.26388
0.26863	0.15025	0.26863	0.17778	0.26863	0.26402
0.26891	0.14863	0.26891	0.17884	0.26891	0.26426
0.26919	0.14863	0.26919	0.17955	0.26919	0.26326
0.26947	0.1488	0.26947	0.17867	0.26947	0.26384
0.26974	0.14766	0.26974	0.1798	0.26974	0.26456
0.27002	0.14823	0.27002	0.17909	0.27002	0.26428
0.2703	0.14768	0.2703	0.17859	0.2703	0.2641
0.27058	0.14829	0.27058	0.17841	0.27058	0.26399
0.27085	0.14815	0.27085	0.17862	0.27085	0.26353
0.27113	0.14865	0.27113	0.17852	0.27113	0.26363
0.27141	0.14806	0.27141	0.17759	0.27141	0.2628
0.27169	0.14865	0.27169	0.17808	0.27169	0.26464
0.27197	0.14862	0.27197	0.18036	0.27197	0.26393
0.27224	0.14866	0.27224	0.17849	0.27224	0.26319
0.27252	0.15014	0.27252	0.17869	0.27252	0.26365
0.2728	0.1496	0.2728	0.17727	0.2728	0.26309
0.27308	0.15	0.27308	0.17859	0.27308	0.26492
0.27335	0.14899	0.27335	0.17881	0.27335	0.26342
0.27363	0.14856	0.27363	0.17965	0.27363	0.26303
0.27391	0.14832	0.27391	0.1794	0.27391	0.2629
0.27419	0.14793	0.27419	0.17812	0.27419	0.26253
0.27447	0.14759	0.27447	0.17832	0.27447	0.26347
0.27474	0.1493	0.27474	0.1785	0.27474	0.26221
0.27502	0.14776	0.27502	0.17728	0.27502	0.26405
0.2753	0.14823	0.2753	0.1793	0.2753	0.26248
0.27558	0.14914	0.27558	0.17746	0.27558	0.26295
0.27585	0.14831	0.27585	0.17846	0.27585	0.26264
0.27613	0.14746	0.27613	0.17853	0.27613	0.26319
0.27641	0.14835	0.27641	0.17781	0.27641	0.26258
0.27669	0.14928	0.27669	0.17814	0.27669	0.26206
0.27697	0.14735	0.27697	0.17869	0.27697	0.26321
0.27724	0.14973	0.27724	0.17921	0.27724	0.26399
0.27752	0.14824	0.27752	0.17969	0.27752	0.26309
0.2778	0.14807	0.2778	0.17865	0.2778	0.26443
0.27808	0.1482	0.27808	0.1786	0.27808	0.26319
0.27835	0.14796	0.27835	0.17736	0.27835	0.26333
0.27863	0.14824	0.27863	0.1785	0.27863	0.26463
0.27891	0.14663	0.27891	0.17858	0.27891	0.26517
0.27919	0.1495	0.27919	0.17928	0.27919	0.26372
0.27947	0.14795	0.27947	0.1779	0.27947	0.26599
0.27974	0.1469	0.27974	0.17765	0.27974	0.26413
0.28002	0.14829	0.28002	0.17803	0.28002	0.26454
0.2803	0.14908	0.2803	0.17762	0.2803	0.26494
0.28058	0.147	0.28058	0.17843	0.28058	0.26393
0.28085	0.14876	0.28085	0.17871	0.28085	0.264
0.28113	0.14786	0.28113	0.17842	0.28113	0.26435
0.28141	0.14611	0.28141	0.17889	0.28141	0.26422
0.28169	0.14921	0.28169	0.17817	0.28169	0.26381
0.28197	0.14877	0.28197	0.17946	0.28197	0.26474
0.28224	0.15014	0.28224	0.17894	0.28224	0.26439
0.28252	0.14848	0.28252	0.17899	0.28252	0.26516
0.2828	0.14888	0.2828	0.17846	0.2828	0.26519
0.28308	0.14759	0.28308	0.17838	0.28308	0.26366
0.28335	0.15058	0.28335	0.17912	0.28335	0.2643
0.28363	0.14821	0.28363	0.18026	0.28363	0.26483
0.28391	0.15013	0.28391	0.17816	0.28391	0.26425
0.28419	0.1477	0.28419	0.17969	0.28419	0.26392
0.28447	0.14933	0.28447	0.17885	0.28447	0.26388
0.28474	0.14806	0.28474	0.17866	0.28474	0.2635
0.28502	0.1483	0.28502	0.17782	0.28502	0.26304
0.2853	0.1478	0.2853	0.1787	0.2853	0.26385
0.28558	0.14821	0.28558	0.17938	0.28558	0.26269
0.28585	0.14904	0.28585	0.17891	0.28585	0.26331
0.28613	0.14848	0.28613	0.17808	0.28613	0.26366
0.28641	0.14888	0.28641	0.17852	0.28641	0.26354
0.28669	0.14848	0.28669	0.17933	0.28669	0.26151
0.28697	0.14837	0.28697	0.17876	0.28697	0.26463
0.28724	0.14791	0.28724	0.1791	0.28724	0.26233
0.28752	0.14898	0.28752	0.17957	0.28752	0.26179
0.2878	0.1486	0.2878	0.17752	0.2878	0.266
0.28808	0.14819	0.28808	0.17893	0.28808	0.26416
0.28835	0.14742	0.28835	0.17926	0.28835	0.26422
0.28863	0.14828	0.28863	0.1801	0.28863	0.26568
0.28891	0.14836	0.28891	0.17868	0.28891	0.2643
0.28919	0.14817	0.28919	0.17918	0.28919	0.2643
0.28946	0.14804	0.28946	0.17926	0.28946	0.26435
0.28974	0.14812	0.28974	0.17957	0.28974	0.2647
0.29002	0.14875	0.29002	0.17721	0.29002	0.26479
0.2903	0.14805	0.2903	0.17818	0.2903	0.26429
0.29058	0.14685	0.29058	0.17966	0.29058	0.26518
0.29085	0.14797	0.29085	0.17643	0.29085	0.26506
0.29113	0.14904	0.29113	0.18005	0.29113	0.26488
0.29141	0.14788	0.29141	0.17986	0.29141	0.26531
0.29169	0.14733	0.29169	0.17808	0.29169	0.26586
0.29196	0.14765	0.29196	0.17887	0.29196	0.26514
0.29224	0.148	0.29224	0.17962	0.29224	0.26415
0.29252	0.14764	0.29252	0.17965	0.29252	0.26435
0.2928	0.14866	0.2928	0.17994	0.2928	0.26504
0.29308	0.14841	0.29308	0.18057	0.29308	0.26375
0.29335	0.14804	0.29335	0.17943	0.29335	0.2649
0.29363	0.14806	0.29363	0.1785	0.29363	0.26312
0.29391	0.14831	0.29391	0.17947	0.29391	0.26573
0.29419	0.14791	0.29419	0.17834	0.29419	0.26488
0.29446	0.14824	0.29446	0.17993	0.29446	0.2639
0.29474	0.14725	0.29474	0.17834	0.29474	0.26362
0.29502	0.14773	0.29502	0.17903	0.29502	0.26401
0.2953	0.14779	0.2953	0.17804	0.2953	0.26247
0.29558	0.14775	0.29558	0.17841	0.29558	0.26377
0.29585	0.14549	0.29585	0.17787	0.29585	0.26278
0.29613	0.14829	0.29613	0.17954	0.29613	0.26425
0.29641	0.14927	0.29641	0.17891	0.29641	0.26374
0.29669	0.15043	0.29669	0.17814	0.29669	0.2637
0.29696	0.14828	0.29696	0.17806	0.29696	0.26374
0.29724	0.14761	0.29724	0.17895	0.29724	0.26387
0.29752	0.14902	0.29752	0.17778	0.29752	0.26334
0.2978	0.14919	0.2978	0.17818	0.2978	0.26335
0.29808	0.14634	0.29808	0.17947	0.29808	0.26319
0.29835	0.14925	0.29835	0.17989	0.29835	0.26407
0.29863	0.14855	0.29863	0.17938	0.29863	0.26434
0.29891	0.14821	0.29891	0.1802	0.29891	0.26389
0.29919	0.1478	0.29919	0.17893	0.29919	0.26367
0.29946	0.14836	0.29946	0.17897	0.29946	0.26253
0.29974	0.14808	0.29974	0.17919	0.29974	0.26301
0.30002	0.14796	0.30002	0.18015	0.30002	0.26447
0.3003	0.14877	0.3003	0.17923	0.3003	0.26395
0.30058	0.14773	0.30058	0.17982	0.30058	0.26448
0.30085	0.14727	0.30085	0.17862	0.30085	0.26483
0.30113	0.14889	0.30113	0.17869	0.30113	0.26491
0.30141	0.14861	0.30141	0.17905	0.30141	0.26524
0.30169	0.1472	0.30169	0.1791	0.30169	0.26471
0.30196	0.1468	0.30196	0.1789	0.30196	0.26406
0.30224	0.14865	0.30224	0.17776	0.30224	0.26391
0.30252	0.14786	0.30252	0.18027	0.30252	0.26408
0.3028	0.14755	0.3028	0.17984	0.3028	0.26426
0.30308	0.14685	0.30308	0.18042	0.30308	0.26539
0.30335	0.14789	0.30335	0.17895	0.30335	0.26534
0.30363	0.14748	0.30363	0.17927	0.30363	0.26464
0.30391	0.14793	0.30391	0.17957	0.30391	0.26372
0.30419	0.14747	0.30419	0.1783	0.30419	0.26419
0.30446	0.14739	0.30446	0.17879	0.30446	0.2649
0.30474	0.14797	0.30474	0.17934	0.30474	0.2652
0.30502	0.1476	0.30502	0.17976	0.30502	0.2647
0.3053	0.1481	0.3053	0.17937	0.3053	0.26407
0.30558	0.14718	0.30558	0.179	0.30558	0.26382
0.30585	0.148	0.30585	0.1791	0.30585	0.26432
0.30613	0.14789	0.30613	0.17842	0.30613	0.26396
0.30641	0.14812	0.30641	0.17893	0.30641	0.26369
0.30669	0.14642	0.30669	0.17836	0.30669	0.26378
0.30696	0.14961	0.30696	0.17844	0.30696	0.26465
0.30724	0.1485	0.30724	0.17933	0.30724	0.26428
0.30752	0.14683	0.30752	0.17883	0.30752	0.26495
0.3078	0.14756	0.3078	0.17881	0.3078	0.2653
0.30808	0.14716	0.30808	0.17795	0.30808	0.26479
0.30835	0.14702	0.30835	0.18137	0.30835	0.26412
0.30863	0.14759	0.30863	0.17899	0.30863	0.26481
0.30891	0.14769	0.30891	0.17963	0.30891	0.26452
0.30919	0.14767	0.30919	0.17888	0.30919	0.26528
0.30946	0.14751	0.30946	0.17902	0.30946	0.26464
0.30974	0.14812	0.30974	0.17888	0.30974	0.26469
0.31002	0.14716	0.31002	0.17885	0.31002	0.2641
0.3103	0.14787	0.3103	0.17853	0.3103	0.26365
0.31058	0.14789	0.31058	0.17927	0.31058	0.26346
0.31085	0.14724	0.31085	0.17776	0.31085	0.2645
0.31113	0.14693	0.31113	0.17882	0.31113	0.26422
0.31141	0.14815	0.31141	0.17862	0.31141	0.26438
0.31169	0.14593	0.31169	0.17929	0.31169	0.26436
0.31196	0.14762	0.31196	0.17888	0.31196	0.26524
0.31224	0.14798	0.31224	0.17931	0.31224	0.26412
0.31252	0.14751	0.31252	0.18012	0.31252	0.26319
0.3128	0.14798	0.3128	0.17938	0.3128	0.26423
0.31308	0.14838	0.31308	0.18038	0.31308	0.26426
0.31335	0.14816	0.31335	0.17933	0.31335	0.26454
0.31363	0.1476	0.31363	0.17939	0.31363	0.2642
0.31391	0.1482	0.31391	0.18002	0.31391	0.26413
0.31419	0.1473	0.31419	0.17801	0.31419	0.26387
0.31446	0.14794	0.31446	0.17839	0.31446	0.26506
0.31474	0.14703	0.31474	0.17862	0.31474	0.26397
0.31502	0.14753	0.31502	0.17825	0.31502	0.2648
0.3153	0.14725	0.3153	0.17748	0.3153	0.26399
0.31558	0.14724	0.31558	0.17829	0.31558	0.26438
0.31585	0.14949	0.31585	0.17952	0.31585	0.26394
0.31613	0.14579	0.31613	0.17858	0.31613	0.26449
0.31641	0.14736	0.31641	0.1789	0.31641	0.26459
0.31669	0.14743	0.31669	0.17932	0.31669	0.26369
0.31697	0.14766	0.31697	0.17814	0.31697	0.26425
0.31724	0.14873	0.31724	0.17891	0.31724	0.26418
0.31752	0.14647	0.31752	0.17975	0.31752	0.26338
0.3178	0.14721	0.3178	0.17912	0.3178	0.2647
0.31808	0.14776	0.31808	0.17778	0.31808	0.26406
0.31835	0.14837	0.31835	0.17888	0.31835	0.2649
0.31863	0.14879	0.31863	0.17781	0.31863	0.2644
0.31891	0.14719	0.31891	0.17824	0.31891	0.26516
0.31919	0.14806	0.31919	0.17905	0.31919	0.26447
0.31947	0.14691	0.31947	0.17939	0.31947	0.2635
0.31974	0.14762	0.31974	0.18084	0.31974	0.26406
0.32002	0.14832	0.32002	0.17838	0.32002	0.26429
0.3203	0.14771	0.3203	0.17844	0.3203	0.26401
0.32058	0.14653	0.32058	0.17811	0.32058	0.26454
0.32085	0.14748	0.32085	0.17853	0.32085	0.26465
0.32113	0.14783	0.32113	0.17979	0.32113	0.2661
0.32141	0.14725	0.32141	0.17869	0.32141	0.26289
0.32169	0.14887	0.32169	0.18011	0.32169	0.2649
0.32197	0.14663	0.32197	0.17906	0.32197	0.26377
0.32224	0.14732	0.32224	0.17913	0.32224	0.2647
0.32252	0.14747	0.32252	0.17979	0.32252	0.26548
0.3228	0.14782	0.3228	0.18025	0.3228	0.26487
0.32308	0.14774	0.32308	0.18053	0.32308	0.2648
0.32335	0.14722	0.32335	0.17977	0.32335	0.26483
0.32363	0.14684	0.32363	0.17872	0.32363	0.26466
0.32391	0.14717	0.32391	0.1786	0.32391	0.26403
0.32419	0.14692	0.32419	0.17985	0.32419	0.26431
0.32447	0.146	0.32447	0.17994	0.32447	0.26274
0.32474	0.14831	0.32474	0.17982	0.32474	0.26459
0.32502	0.14687	0.32502	0.17801	0.32502	0.26493
0.3253	0.14694	0.3253	0.17941	0.3253	0.26539
0.32558	0.14776	0.32558	0.17921	0.32558	0.2644
0.32585	0.1479	0.32585	0.17868	0.32585	0.26491
0.32613	0.14869	0.32613	0.17955	0.32613	0.26432
0.32641	0.1471	0.32641	0.17863	0.32641	0.26525
0.32669	0.14729	0.32669	0.1784	0.32669	0.26495
0.32697	0.14751	0.32697	0.17989	0.32697	0.26628
0.32724	0.14818	0.32724	0.18063	0.32724	0.26404
0.32752	0.14755	0.32752	0.18001	0.32752	0.26452
0.3278	0.14798	0.3278	0.18013	0.3278	0.2646
0.32808	0.14805	0.32808	0.1797	0.32808	0.26522
0.32835	0.14719	0.32835	0.17954	0.32835	0.26415
0.32863	0.14771	0.32863	0.17923	0.32863	0.26532
0.32891	0.14769	0.32891	0.18013	0.32891	0.26465
0.32919	0.14796	0.32919	0.1788	0.32919	0.26456
0.32947	0.14616	0.32947	0.17906	0.32947	0.26424
0.32974	0.14724	0.32974	0.17796	0.32974	0.26397
0.33002	0.14731	0.33002	0.17905	0.33002	0.26369
0.3303	0.14745	0.3303	0.17863	0.3303	0.26461
0.33058	0.14809	0.33058	0.17896	0.33058	0.26448
0.33085	0.14726	0.33085	0.17787	0.33085	0.26455
0.33113	0.14767	0.33113	0.1791	0.33113	0.26506
0.33141	0.14701	0.33141	0.18033	0.33141	0.26509
0.33169	0.14814	0.33169	0.17919	0.33169	0.26551
0.33197	0.14744	0.33197	0.1792	0.33197	0.26476
0.33224	0.14798	0.33224	0.17934	0.33224	0.26392
0.33252	0.14793	0.33252	0.17887	0.33252	0.26453
0.3328	0.14751	0.3328	0.17907	0.3328	0.26381
0.33308	0.14788	0.33308	0.1794	0.33308	0.26531
0.33335	0.14706	0.33335	0.17889	0.33335	0.26505
0.33363	0.1469	0.33363	0.17876	0.33363	0.2643
0.33391	0.14874	0.33391	0.17882	0.33391	0.26272
0.33419	0.14621	0.33419	0.17785	0.33419	0.26425
0.33447	0.14873	0.33447	0.17967	0.33447	0.264
0.33474	0.14788	0.33474	0.17869	0.33474	0.26431
0.33502	0.14833	0.33502	0.17876	0.33502	0.26465
0.3353	0.14842	0.3353	0.1788	0.3353	0.26448
0.33558	0.14826	0.33558	0.17894	0.33558	0.26485
0.33585	0.14907	0.33585	0.17741	0.33585	0.26534
0.33613	0.1481	0.33613	0.1793	0.33613	0.26522
0.33641	0.14856	0.33641	0.17976	0.33641	0.26575
0.33669	0.14772	0.33669	0.17955	0.33669	0.2648
0.33697	0.14706	0.33697	0.17938	0.33697	0.26523
0.33724	0.14832	0.33724	0.17933	0.33724	0.26403
0.33752	0.14724	0.33752	0.17974	0.33752	0.26348
0.3378	0.14805	0.3378	0.17854	0.3378	0.26392
0.33808	0.14717	0.33808	0.17957	0.33808	0.26478
0.33835	0.14708	0.33835	0.17948	0.33835	0.26572
0.33863	0.14725	0.33863	0.17853	0.33863	0.26444
0.33891	0.14992	0.33891	0.17894	0.33891	0.26373
0.33919	0.14578	0.33919	0.17996	0.33919	0.26808
0.33947	0.14749	0.33947	0.17841	0.33947	0.26505
0.33974	0.1475	0.33974	0.17823	0.33974	0.26612
0.34002	0.14827	0.34002	0.17846	0.34002	0.26602
0.3403	0.14845	0.3403	0.17819	0.3403	0.26486
0.34058	0.14836	0.34058	0.17857	0.34058	0.2653
0.34085	0.1476	0.34085	0.17932	0.34085	0.26421
0.34113	0.14749	0.34113	0.17874	0.34113	0.26514
0.34141	0.14796	0.34141	0.17918	0.34141	0.26516
0.34169	0.14706	0.34169	0.17955	0.34169	0.26441
0.34197	0.1477	0.34197	0.1795	0.34197	0.2651
0.34224	0.14792	0.34224	0.17911	0.34224	0.26493
0.34252	0.14773	0.34252	0.17869	0.34252	0.26504
0.3428	0.1482	0.3428	0.17898	0.3428	0.26526
0.34308	0.14813	0.34308	0.17953	0.34308	0.26548
0.34335	0.14661	0.34335	0.17969	0.34335	0.26554
0.34363	0.14782	0.34363	0.17505	0.34363	0.26672
0.34391	0.14873	0.34391	0.17997	0.34391	0.2658
0.34419	0.14775	0.34419	0.17979	0.34419	0.26561
0.34447	0.14836	0.34447	0.17876	0.34447	0.26466
0.34474	0.1468	0.34474	0.17905	0.34474	0.26456
0.34502	0.15002	0.34502	0.17895	0.34502	0.26718
0.3453	0.14673	0.3453	0.18048	0.3453	0.26623
0.34558	0.14646	0.34558	0.18026	0.34558	0.26635
0.34585	0.14793	0.34585	0.1791	0.34585	0.266
0.34613	0.14813	0.34613	0.17966	0.34613	0.26356
0.34641	0.148	0.34641	0.18003	0.34641	0.26356
0.34669	0.14775	0.34669	0.17897	0.34669	0.26734
0.34697	0.14845	0.34697	0.1794	0.34697	0.26437
0.34724	0.14867	0.34724	0.17869	0.34724	0.26355
0.34752	0.14739	0.34752	0.17937	0.34752	0.26401
0.3478	0.14849	0.3478	0.17861	0.3478	0.26368
0.34808	0.14751	0.34808	0.17877	0.34808	0.26679
0.34835	0.14867	0.34835	0.17794	0.34835	0.2668
0.34863	0.14802	0.34863	0.17799	0.34863	0.26653
0.34891	0.14724	0.34891	0.17697	0.34891	0.26566
0.34919	0.14837	0.34919	0.18029	0.34919	0.26521
0.34947	0.14756	0.34947	0.17932	0.34947	0.26635
0.34974	0.14805	0.34974	0.17808	0.34974	0.26554
0.35002	0.14826	0.35002	0.1788	0.35002	0.26619
0.3503	0.14805	0.3503	0.17836	0.3503	0.26549
0.35058	0.14849	0.35058	0.178	0.35058	0.26488
0.35085	0.14712	0.35085	0.17871	0.35085	0.26673
0.35113	0.14661	0.35113	0.17964	0.35113	0.26722
0.35141	0.14805	0.35141	0.18012	0.35141	0.26664
0.35169	0.14819	0.35169	0.17954	0.35169	0.26449
0.35196	0.14814	0.35196	0.17755	0.35196	0.26506
0.35224	0.14747	0.35224	0.17677	0.35224	0.26629
0.35252	0.14765	0.35252	0.17907	0.35252	0.26618
0.3528	0.14695	0.3528	0.17958	0.3528	0.26621
0.35308	0.14817	0.35308	0.17808	0.35308	0.26627
0.35335	0.14703	0.35335	0.18022	0.35335	0.26487
0.35363	0.14848	0.35363	0.17927	0.35363	0.26564
0.35391	0.14769	0.35391	0.1798	0.35391	0.2667
0.35419	0.14794	0.35419	0.17794	0.35419	0.26754
0.35446	0.14756	0.35446	0.17959	0.35446	0.26675
0.35474	0.14787	0.35474	0.17934	0.35474	0.26679
0.35502	0.149	0.35502	0.1778	0.35502	0.26571
0.3553	0.14758	0.3553	0.17914	0.3553	0.26711
0.35558	0.1481	0.35558	0.17738	0.35558	0.2663
0.35585	0.14773	0.35585	0.18003	0.35585	0.26637
0.35613	0.14774	0.35613	0.18123	0.35613	0.26638
0.35641	0.14694	0.35641	0.18011	0.35641	0.26684
0.35669	0.15046	0.35669	0.18061	0.35669	0.26604
0.35696	0.14723	0.35696	0.17763	0.35696	0.26599
0.35724	0.14807	0.35724	0.17802	0.35724	0.26643
0.35752	0.14763	0.35752	0.1797	0.35752	0.2663
0.3578	0.14773	0.3578	0.17826	0.3578	0.26711
0.35808	0.14762	0.35808	0.17876	0.35808	0.26715
0.35835	0.14812	0.35835	0.17934	0.35835	0.26618
0.35863	0.14773	0.35863	0.17866	0.35863	0.26621
0.35891	0.14863	0.35891	0.17855	0.35891	0.26629
0.35919	0.14777	0.35919	0.17795	0.35919	0.26696
0.35946	0.14739	0.35946	0.17897	0.35946	0.26676
0.35974	0.14806	0.35974	0.17852	0.35974	0.26615
0.36002	0.14856	0.36002	0.17985	0.36002	0.26731
0.3603	0.14752	0.3603	0.17937	0.3603	0.26615
0.36058	0.14629	0.36058	0.1785	0.36058	0.26722
0.36085	0.14762	0.36085	0.18096	0.36085	0.2667
0.36113	0.14732	0.36113	0.17759	0.36113	0.2672
0.36141	0.14956	0.36141	0.18065	0.36141	0.26777
0.36169	0.14739	0.36169	0.17959	0.36169	0.26598
0.36196	0.14791	0.36196	0.17862	0.36196	0.26579
0.36224	0.14909	0.36224	0.17756	0.36224	0.26589
0.36252	0.14804	0.36252	0.17864	0.36252	0.26627
0.3628	0.14878	0.3628	0.17882	0.3628	0.26643
0.36308	0.14976	0.36308	0.1788	0.36308	0.26752
0.36335	0.14781	0.36335	0.17893	0.36335	0.26597
0.36363	0.14866	0.36363	0.17882	0.36363	0.2653
0.36391	0.14699	0.36391	0.17937	0.36391	0.26533
0.36419	0.14701	0.36419	0.17992	0.36419	0.26641
0.36446	0.14812	0.36446	0.17929	0.36446	0.26699
0.36474	0.14788	0.36474	0.17947	0.36474	0.26591
0.36502	0.14703	0.36502	0.17893	0.36502	0.26554
0.3653	0.14741	0.3653	0.17937	0.3653	0.26622
0.36558	0.14703	0.36558	0.17894	0.36558	0.26582
0.36585	0.14724	0.36585	0.17992	0.36585	0.26561
0.36613	0.14643	0.36613	0.18086	0.36613	0.26731
0.36641	0.14791	0.36641	0.17971	0.36641	0.2643
0.36669	0.14712	0.36669	0.17856	0.36669	0.26758
0.36696	0.14776	0.36696	0.17883	0.36696	0.2662
0.36724	0.14594	0.36724	0.17761	0.36724	0.26601
0.36752	0.14638	0.36752	0.17714	0.36752	0.26716
0.3678	0.14662	0.3678	0.17796	0.3678	0.266
0.36808	0.14765	0.36808	0.17815	0.36808	0.26693
0.36835	0.15011	0.36835	0.17956	0.36835	0.26628
0.36863	0.14782	0.36863	0.17801	0.36863	0.26671
0.36891	0.14722	0.36891	0.17918	0.36891	0.26678
0.36919	0.14921	0.36919	0.17871	0.36919	0.2672
0.36946	0.14646	0.36946	0.17854	0.36946	0.26708
0.36974	0.14621	0.36974	0.17873	0.36974	0.26743
0.37002	0.14689	0.37002	0.17976	0.37002	0.26649
0.3703	0.1473	0.3703	0.17859	0.3703	0.26755
0.37058	0.14767	0.37058	0.17926	0.37058	0.26675
0.37085	0.14751	0.37085	0.18005	0.37085	0.2673
0.37113	0.14801	0.37113	0.17931	0.37113	0.26688
0.37141	0.14828	0.37141	0.1797	0.37141	0.26675
0.37169	0.14844	0.37169	0.17886	0.37169	0.26772
0.37196	0.14751	0.37196	0.17832	0.37196	0.26736
0.37224	0.14757	0.37224	0.1781	0.37224	0.26766
0.37252	0.14762	0.37252	0.1782	0.37252	0.26638
0.3728	0.14718	0.3728	0.17874	0.3728	0.26682
0.37308	0.14799	0.37308	0.17835	0.37308	0.26751
0.37335	0.1473	0.37335	0.17881	0.37335	0.26744
0.37363	0.14855	0.37363	0.17993	0.37363	0.26609
0.37391	0.14869	0.37391	0.17851	0.37391	0.26693
0.37419	0.1489	0.37419	0.18044	0.37419	0.26686
0.37446	0.14758	0.37446	0.17802	0.37446	0.26575
0.37474	0.14781	0.37474	0.17998	0.37474	0.26603
0.37502	0.14822	0.37502	0.17984	0.37502	0.26679
0.3753	0.14756	0.3753	0.17957	0.3753	0.26641
0.37558	0.14785	0.37558	0.17907	0.37558	0.26745
0.37585	0.14779	0.37585	0.1801	0.37585	0.26733
0.37613	0.14587	0.37613	0.17833	0.37613	0.26735
0.37641	0.14711	0.37641	0.17792	0.37641	0.2665
0.37669	0.1484	0.37669	0.18016	0.37669	0.26746
0.37696	0.14814	0.37696	0.17742	0.37696	0.26761
0.37724	0.14949	0.37724	0.17873	0.37724	0.26737
0.37752	0.14815	0.37752	0.17708	0.37752	0.26691
0.3778	0.14852	0.3778	0.17753	0.3778	0.2668
0.37808	0.1464	0.37808	0.17865	0.37808	0.26777
0.37835	0.14657	0.37835	0.18046	0.37835	0.26696
0.37863	0.14745	0.37863	0.17708	0.37863	0.26746
0.37891	0.14745	0.37891	0.17801	0.37891	0.26802
0.37919	0.1479	0.37919	0.17734	0.37919	0.26891
0.37947	0.1482	0.37947	0.17898	0.37947	0.26718
0.37974	0.14806	0.37974	0.17953	0.37974	0.26812
0.38002	0.14689	0.38002	0.17981	0.38002	0.26836
0.3803	0.14723	0.3803	0.17913	0.3803	0.26797
0.38058	0.14784	0.38058	0.17844	0.38058	0.26778
0.38085	0.14775	0.38085	0.17867	0.38085	0.26766
0.38113	0.14743	0.38113	0.1779	0.38113	0.26812
0.38141	0.14723	0.38141	0.17855	0.38141	0.26708
0.38169	0.14757	0.38169	0.17935	0.38169	0.26694
0.38197	0.14692	0.38197	0.17765	0.38197	0.26801
0.38224	0.14701	0.38224	0.17892	0.38224	0.26796
0.38252	0.14843	0.38252	0.17839	0.38252	0.2686
0.3828	0.14607	0.3828	0.1783	0.3828	0.26736
0.38308	0.14617	0.38308	0.17818	0.38308	0.26693
0.38335	0.14732	0.38335	0.17878	0.38335	0.26767
0.38363	0.14734	0.38363	0.17793	0.38363	0.26752
0.38391	0.14774	0.38391	0.17794	0.38391	0.26712
0.38419	0.14719	0.38419	0.17865	0.38419	0.26717
0.38447	0.1479	0.38447	0.1793	0.38447	0.2674
0.38474	0.14671	0.38474	0.1795	0.38474	0.2689
0.38502	0.14697	0.38502	0.17895	0.38502	0.26712
0.3853	0.1474	0.3853	0.17833	0.3853	0.26853
0.38558	0.14785	0.38558	0.17824	0.38558	0.2686
0.38585	0.14755	0.38585	0.17839	0.38585	0.26861
0.38613	0.14834	0.38613	0.17903	0.38613	0.26919
0.38641	0.14727	0.38641	0.17922	0.38641	0.26767
0.38669	0.14676	0.38669	0.1789	0.38669	0.26767
0.38697	0.14789	0.38697	0.17779	0.38697	0.26793
0.38724	0.14767	0.38724	0.17873	0.38724	0.2683
0.38752	0.14805	0.38752	0.17921	0.38752	0.26917
0.3878	0.14738	0.3878	0.17905	0.3878	0.26704
0.38808	0.14766	0.38808	0.17902	0.38808	0.26762
0.38835	0.14772	0.38835	0.17865	0.38835	0.26721
0.38863	0.14769	0.38863	0.17768	0.38863	0.26807
0.38891	0.14728	0.38891	0.18035	0.38891	0.26815
0.38919	0.14737	0.38919	0.17912	0.38919	0.26888
0.38947	0.1471	0.38947	0.17858	0.38947	0.26702
0.38974	0.14701	0.38974	0.17944	0.38974	0.26772
0.39002	0.14604	0.39002	0.17886	0.39002	0.26862
0.3903	0.14805	0.3903	0.17883	0.3903	0.26916
0.39058	0.1476	0.39058	0.17867	0.39058	0.26793
0.39085	0.1468	0.39085	0.17852	0.39085	0.26826
0.39113	0.14686	0.39113	0.17884	0.39113	0.2693
0.39141	0.14789	0.39141	0.17799	0.39141	0.26907
0.39169	0.14618	0.39169	0.17796	0.39169	0.26809
0.39197	0.14797	0.39197	0.17805	0.39197	0.26823
0.39224	0.14793	0.39224	0.17891	0.39224	0.26831
0.39252	0.14847	0.39252	0.17782	0.39252	0.27026
0.3928	0.14771	0.3928	0.17888	0.3928	0.26861
0.39308	0.14774	0.39308	0.17912	0.39308	0.26852
0.39335	0.14766	0.39335	0.17955	0.39335	0.26929
0.39363	0.14793	0.39363	0.18005	0.39363	0.26878
0.39391	0.14848	0.39391	0.17788	0.39391	0.26892
0.39419	0.14718	0.39419	0.17986	0.39419	0.27006
0.39447	0.14581	0.39447	0.17919	0.39447	0.26855
0.39474	0.14674	0.39474	0.17965	0.39474	0.2682
0.39502	0.14736	0.39502	0.1792	0.39502	0.26947
0.3953	0.14531	0.3953	0.17952	0.3953	0.26832
0.39558	0.14705	0.39558	0.17866	0.39558	0.26899
0.39585	0.14764	0.39585	0.17844	0.39585	0.27048
0.39613	0.14728	0.39613	0.17862	0.39613	0.26842
0.39641	0.14758	0.39641	0.17867	0.39641	0.26793
0.39669	0.14755	0.39669	0.17869	0.39669	0.2691
0.39697	0.14675	0.39697	0.17967	0.39697	0.26973
0.39724	0.14744	0.39724	0.17982	0.39724	0.26858
0.39752	0.14743	0.39752	0.18065	0.39752	0.2702
0.3978	0.14676	0.3978	0.17962	0.3978	0.2688
0.39808	0.14772	0.39808	0.17912	0.39808	0.2697
0.39835	0.14773	0.39835	0.17989	0.39835	0.27042
0.39863	0.1473	0.39863	0.17831	0.39863	0.26973
0.39891	0.14749	0.39891	0.18082	0.39891	0.26941
0.39919	0.14735	0.39919	0.17789	0.39919	0.26923
0.39947	0.14598	0.39947	0.1778	0.39947	0.26934
0.39974	0.14601	0.39974	0.1819	0.39974	0.26938
0.40002	0.14748	0.40002	0.17772	0.40002	0.2692
0.4003	0.14565	0.4003	0.17855	0.4003	0.26889
0.40058	0.14677	0.40058	0.17865	0.40058	0.26954
0.40085	0.14844	0.40085	0.17822	0.40085	0.2699
0.40113	0.14913	0.40113	0.1789	0.40113	0.26926
0.40141	0.14652	0.40141	0.17876	0.40141	0.26845
0.40169	0.14538	0.40169	0.17969	0.40169	0.26984
0.40197	0.14717	0.40197	0.17988	0.40197	0.26962
0.40224	0.14527	0.40224	0.17981	0.40224	0.27012
0.40252	0.14809	0.40252	0.17868	0.40252	0.27005
0.4028	0.14592	0.4028	0.18035	0.4028	0.26992
0.40308	0.14901	0.40308	0.18079	0.40308	0.26872
0.40335	0.14687	0.40335	0.17871	0.40335	0.269
0.40363	0.14786	0.40363	0.18	0.40363	0.26956
0.40391	0.1473	0.40391	0.1776	0.40391	0.26951
0.40419	0.14777	0.40419	0.17976	0.40419	0.2698
0.40447	0.14703	0.40447	0.17707	0.40447	0.2698
0.40474	0.14753	0.40474	0.17831	0.40474	0.26938
0.40502	0.14727	0.40502	0.17924	0.40502	0.27018
0.4053	0.14787	0.4053	0.1791	0.4053	0.26962
0.40558	0.14591	0.40558	0.17782	0.40558	0.26929
0.40585	0.14784	0.40585	0.17821	0.40585	0.27002
0.40613	0.14696	0.40613	0.17929	0.40613	0.26989
0.40641	0.14735	0.40641	0.17955	0.40641	0.27047
0.40669	0.14696	0.40669	0.17878	0.40669	0.27029
0.40697	0.14627	0.40697	0.18036	0.40697	0.26957
0.40724	0.1476	0.40724	0.17921	0.40724	0.26902
0.40752	0.14768	0.40752	0.17944	0.40752	0.26962
0.4078	0.14741	0.4078	0.17982	0.4078	0.26964
0.40808	0.14744	0.40808	0.17867	0.40808	0.26967
0.40835	0.14746	0.40835	0.17858	0.40835	0.27085
0.40863	0.14788	0.40863	0.17898	0.40863	0.27213
0.40891	0.14782	0.40891	0.17884	0.40891	0.26828
0.40919	0.1475	0.40919	0.17841	0.40919	0.26902
0.40947	0.14782	0.40947	0.17797	0.40947	0.27035
0.40974	0.14771	0.40974	0.17955	0.40974	0.26965
0.41002	0.14653	0.41002	0.1787	0.41002	0.27046
0.4103	0.14802	0.4103	0.17942	0.4103	0.26992
0.41058	0.1468	0.41058	0.17776	0.41058	0.26986
0.41085	0.14653	0.41085	0.17916	0.41085	0.27058
0.41113	0.1477	0.41113	0.17927	0.41113	0.26965
0.41141	0.14949	0.41141	0.17916	0.41141	0.26981
0.41169	0.14745	0.41169	0.17888	0.41169	0.26904
0.41197	0.14866	0.41197	0.17948	0.41197	0.27064
0.41224	0.14526	0.41224	0.1796	0.41224	0.26993
0.41252	0.14819	0.41252	0.17972	0.41252	0.27146
0.4128	0.14817	0.4128	0.17948	0.4128	0.27046
0.41308	0.14595	0.41308	0.17889	0.41308	0.26982
0.41335	0.14701	0.41335	0.17873	0.41335	0.2705
0.41363	0.14654	0.41363	0.17906	0.41363	0.27117
0.41391	0.14755	0.41391	0.17784	0.41391	0.27087
0.41419	0.14742	0.41419	0.17908	0.41419	0.27144
0.41446	0.14821	0.41446	0.17889	0.41446	0.27059
0.41474	0.14642	0.41474	0.17921	0.41474	0.27118
0.41502	0.1471	0.41502	0.17923	0.41502	0.27104
0.4153	0.14717	0.4153	0.17915	0.4153	0.27139
0.41558	0.14696	0.41558	0.17928	0.41558	0.27098
0.41585	0.14716	0.41585	0.17933	0.41585	0.26991
0.41613	0.14663	0.41613	0.17918	0.41613	0.27041
0.41641	0.14708	0.41641	0.17883	0.41641	0.27116
0.41669	0.14736	0.41669	0.17977	0.41669	0.27053
0.41696	0.14751	0.41696	0.17927	0.41696	0.27003
0.41724	0.14779	0.41724	0.17936	0.41724	0.27013
0.41752	0.14768	0.41752	0.18006	0.41752	0.27108
0.4178	0.148	0.4178	0.17875	0.4178	0.27005
0.41808	0.14697	0.41808	0.17928	0.41808	0.27038
0.41835	0.14674	0.41835	0.17976	0.41835	0.26829
0.41863	0.1463	0.41863	0.17893	0.41863	0.27066
0.41891	0.14682	0.41891	0.17836	0.41891	0.27023
0.41919	0.14632	0.41919	0.18011	0.41919	0.27106
0.41946	0.1476	0.41946	0.17855	0.41946	0.26846
0.41974	0.14778	0.41974	0.17921	0.41974	0.26979
0.42002	0.14672	0.42002	0.17827	0.42002	0.26951
0.4203	0.14682	0.4203	0.17931	0.4203	0.26931
0.42058	0.1471	0.42058	0.17934	0.42058	0.26998
0.42085	0.14633	0.42085	0.17881	0.42085	0.26955
0.42113	0.14581	0.42113	0.17867	0.42113	0.27063
0.42141	0.14799	0.42141	0.17951	0.42141	0.26968
0.42169	0.14718	0.42169	0.17938	0.42169	0.27024
0.42196	0.14708	0.42196	0.17902	0.42196	0.26944
0.42224	0.14717	0.42224	0.17981	0.42224	0.26973
0.42252	0.14586	0.42252	0.17911	0.42252	0.27079
0.4228	0.14702	0.4228	0.17949	0.4228	0.27012
0.42308	0.14817	0.42308	0.17904	0.42308	0.27098
0.42335	0.14688	0.42335	0.1792	0.42335	0.26941
0.42363	0.14777	0.42363	0.17894	0.42363	0.2701
0.42391	0.14656	0.42391	0.17866	0.42391	0.27008
0.42419	0.14801	0.42419	0.17737	0.42419	0.27018
0.42446	0.14815	0.42446	0.17819	0.42446	0.27072
0.42474	0.14715	0.42474	0.1787	0.42474	0.27063
0.42502	0.14748	0.42502	0.17929	0.42502	0.27068
0.4253	0.14675	0.4253	0.17827	0.4253	0.27035
0.42558	0.14687	0.42558	0.17938	0.42558	0.27115
0.42585	0.14707	0.42585	0.17976	0.42585	0.27108
0.42613	0.14751	0.42613	0.17962	0.42613	0.27134
0.42641	0.14777	0.42641	0.17952	0.42641	0.2706
0.42669	0.14654	0.42669	0.17895	0.42669	0.27003
0.42696	0.14677	0.42696	0.17948	0.42696	0.2711
0.42724	0.14672	0.42724	0.18022	0.42724	0.27118
0.42752	0.14674	0.42752	0.18039	0.42752	0.27094
0.4278	0.14785	0.4278	0.17889	0.4278	0.26991
0.42808	0.14786	0.42808	0.17919	0.42808	0.26988
0.42835	0.14721	0.42835	0.17795	0.42835	0.27101
0.42863	0.14729	0.42863	0.17953	0.42863	0.27052
0.42891	0.14688	0.42891	0.17968	0.42891	0.27068
0.42919	0.14819	0.42919	0.17848	0.42919	0.27142
0.42946	0.14715	0.42946	0.17926	0.42946	0.27012
0.42974	0.14754	0.42974	0.17961	0.42974	0.27035
0.43002	0.14682	0.43002	0.17769	0.43002	0.2703
0.4303	0.14792	0.4303	0.1787	0.4303	0.27074
0.43058	0.14705	0.43058	0.17833	0.43058	0.27035
0.43085	0.14715	0.43085	0.17873	0.43085	0.27118
0.43113	0.14839	0.43113	0.17839	0.43113	0.27155
0.43141	0.14638	0.43141	0.17913	0.43141	0.271
0.43169	0.14632	0.43169	0.17896	0.43169	0.27179
0.43196	0.14668	0.43196	0.1791	0.43196	0.271
0.43224	0.1473	0.43224	0.17863	0.43224	0.27067
0.43252	0.14718	0.43252	0.17924	0.43252	0.27054
0.4328	0.14713	0.4328	0.18022	0.4328	0.27092
0.43308	0.14738	0.43308	0.17966	0.43308	0.27065
0.43335	0.14763	0.43335	0.18038	0.43335	0.27174
0.43363	0.14763	0.43363	0.18039	0.43363	0.27048
0.43391	0.14702	0.43391	0.17989	0.43391	0.2706
0.43419	0.14685	0.43419	0.17706	0.43419	0.27186
0.43446	0.14759	0.43446	0.17883	0.43446	0.27229
0.43474	0.14717	0.43474	0.17873	0.43474	0.2705
0.43502	0.14715	0.43502	0.17907	0.43502	0.27112
0.4353	0.14695	0.4353	0.17922	0.4353	0.27201
0.43558	0.14716	0.43558	0.17963	0.43558	0.27138
0.43585	0.14691	0.43585	0.17883	0.43585	0.27036
0.43613	0.1465	0.43613	0.17985	0.43613	0.27147
0.43641	0.1472	0.43641	0.1786	0.43641	0.2707
0.43669	0.14733	0.43669	0.17849	0.43669	0.27095
0.43696	0.14751	0.43696	0.17826	0.43696	0.27156
0.43724	0.14632	0.43724	0.17822	0.43724	0.27194
0.43752	0.14726	0.43752	0.17838	0.43752	0.2713
0.4378	0.14741	0.4378	0.17963	0.4378	0.27256
0.43808	0.14783	0.43808	0.17914	0.43808	0.27185
0.43835	0.14661	0.43835	0.17902	0.43835	0.27151
0.43863	0.14748	0.43863	0.17942	0.43863	0.27232
0.43891	0.14755	0.43891	0.1803	0.43891	0.27152
0.43919	0.14683	0.43919	0.18011	0.43919	0.2728
0.43946	0.14733	0.43946	0.17977	0.43946	0.27116
0.43974	0.14768	0.43974	0.18035	0.43974	0.27338
0.44002	0.14699	0.44002	0.1799	0.44002	0.271
0.4403	0.14665	0.4403	0.17932	0.4403	0.27138
0.44058	0.14735	0.44058	0.17864	0.44058	0.27211
0.44085	0.14716	0.44085	0.17988	0.44085	0.27212
0.44113	0.14762	0.44113	0.17981	0.44113	0.27237
0.44141	0.14773	0.44141	0.17954	0.44141	0.27288
0.44169	0.14628	0.44169	0.17825	0.44169	0.27189
0.44197	0.14755	0.44197	0.17958	0.44197	0.2723
0.44224	0.14666	0.44224	0.17927	0.44224	0.27219
0.44252	0.14823	0.44252	0.17813	0.44252	0.272
0.4428	0.14802	0.4428	0.17823	0.4428	0.27294
0.44308	0.14777	0.44308	0.17787	0.44308	0.27203
0.44335	0.1477	0.44335	0.17849	0.44335	0.27232
0.44363	0.14649	0.44363	0.17902	0.44363	0.2738
0.44391	0.14782	0.44391	0.17781	0.44391	0.27233
0.44419	0.14682	0.44419	0.17788	0.44419	0.27258
0.44447	0.1471	0.44447	0.17762	0.44447	0.27212
0.44474	0.14699	0.44474	0.17971	0.44474	0.27199
0.44502	0.1479	0.44502	0.17969	0.44502	0.27267
0.4453	0.14679	0.4453	0.17937	0.4453	0.27236
0.44558	0.14739	0.44558	0.17887	0.44558	0.27331
0.44585	0.14697	0.44585	0.17831	0.44585	0.27254
0.44613	0.14634	0.44613	0.17973	0.44613	0.27234
0.44641	0.14673	0.44641	0.17926	0.44641	0.27262
0.44669	0.14572	0.44669	0.17904	0.44669	0.27221
0.44697	0.14723	0.44697	0.17953	0.44697	0.27233
0.44724	0.14754	0.44724	0.17863	0.44724	0.27265
0.44752	0.14673	0.44752	0.17899	0.44752	0.27304
0.4478	0.14854	0.4478	0.17844	0.4478	0.27262
0.44808	0.14747	0.44808	0.17816	0.44808	0.2725
0.44835	0.1471	0.44835	0.17852	0.44835	0.27246
0.44863	0.14706	0.44863	0.1803	0.44863	0.27253
0.44891	0.14624	0.44891	0.17668	0.44891	0.27256
0.44919	0.14796	0.44919	0.17846	0.44919	0.27179
0.44947	0.14728	0.44947	0.17868	0.44947	0.2716
0.44974	0.14755	0.44974	0.17957	0.44974	0.27276
0.45002	0.14609	0.45002	0.1786	0.45002	0.27305
0.4503	0.14842	0.4503	0.17922	0.4503	0.27273
0.45058	0.1467	0.45058	0.17979	0.45058	0.27327
0.45085	0.14771	0.45085	0.17933	0.45085	0.27299
0.45113	0.1468	0.45113	0.17947	0.45113	0.27274
0.45141	0.14775	0.45141	0.17946	0.45141	0.27376
0.45169	0.1458	0.45169	0.17905	0.45169	0.27343
0.45197	0.14741	0.45197	0.17907	0.45197	0.27312
0.45224	0.14853	0.45224	0.17906	0.45224	0.27329
0.45252	0.14838	0.45252	0.17918	0.45252	0.2728
0.4528	0.14726	0.4528	0.17865	0.4528	0.27346
0.45308	0.14828	0.45308	0.1809	0.45308	0.27322
0.45335	0.14651	0.45335	0.17978	0.45335	0.27392
0.45363	0.14657	0.45363	0.17949	0.45363	0.27249
0.45391	0.14821	0.45391	0.17857	0.45391	0.27333
0.45419	0.14814	0.45419	0.17905	0.45419	0.27372
0.45447	0.14499	0.45447	0.17827	0.45447	0.27402
0.45474	0.14484	0.45474	0.17837	0.45474	0.27231
0.45502	0.14709	0.45502	0.17871	0.45502	0.27434
0.4553	0.14688	0.4553	0.17953	0.4553	0.27288
0.45558	0.14625	0.45558	0.1792	0.45558	0.2736
0.45585	0.14695	0.45585	0.17985	0.45585	0.27276
0.45613	0.14773	0.45613	0.17953	0.45613	0.27384
0.45641	0.14732	0.45641	0.17941	0.45641	0.27326
0.45669	0.14839	0.45669	0.17928	0.45669	0.27398
0.45697	0.1468	0.45697	0.17962	0.45697	0.2722
0.45724	0.14762	0.45724	0.17922	0.45724	0.27352
0.45752	0.14662	0.45752	0.17844	0.45752	0.2734
0.4578	0.14641	0.4578	0.17923	0.4578	0.27431
0.45808	0.14769	0.45808	0.17876	0.45808	0.27306
0.45835	0.1476	0.45835	0.17961	0.45835	0.27271
0.45863	0.14701	0.45863	0.17871	0.45863	0.27303
0.45891	0.14732	0.45891	0.17742	0.45891	0.27226
0.45919	0.1476	0.45919	0.17759	0.45919	0.27309
0.45947	0.14789	0.45947	0.17807	0.45947	0.27357
0.45974	0.14693	0.45974	0.17944	0.45974	0.27364
0.46002	0.14631	0.46002	0.17769	0.46002	0.27333
0.4603	0.14825	0.4603	0.17861	0.4603	0.27368
0.46058	0.14757	0.46058	0.17887	0.46058	0.27269
0.46085	0.14772	0.46085	0.17996	0.46085	0.27356
0.46113	0.14806	0.46113	0.17944	0.46113	0.27301
0.46141	0.14729	0.46141	0.17832	0.46141	0.27367
0.46169	0.14767	0.46169	0.17762	0.46169	0.27297
0.46197	0.14741	0.46197	0.18013	0.46197	0.27311
0.46224	0.14789	0.46224	0.17892	0.46224	0.27308
0.46252	0.14663	0.46252	0.17873	0.46252	0.27275
0.4628	0.14718	0.4628	0.18001	0.4628	0.27359
0.46308	0.14711	0.46308	0.17932	0.46308	0.27363
0.46335	0.14715	0.46335	0.17827	0.46335	0.2738
0.46363	0.14699	0.46363	0.17869	0.46363	0.27289
0.46391	0.14684	0.46391	0.17863	0.46391	0.27487
0.46419	0.14753	0.46419	0.17777	0.46419	0.27403
0.46447	0.14846	0.46447	0.17833	0.46447	0.27347
0.46474	0.14744	0.46474	0.1783	0.46474	0.27139
0.46502	0.14658	0.46502	0.17799	0.46502	0.27276
0.4653	0.14748	0.4653	0.17878	0.4653	0.27263
0.46558	0.14683	0.46558	0.17836	0.46558	0.27377
0.46585	0.14743	0.46585	0.17969	0.46585	0.27535
0.46613	0.14692	0.46613	0.17934	0.46613	0.27377
0.46641	0.14753	0.46641	0.17864	0.46641	0.27468
0.46669	0.14748	0.46669	0.17857	0.46669	0.27476
0.46697	0.14678	0.46697	0.17957	0.46697	0.27178
0.46724	0.14668	0.46724	0.17887	0.46724	0.27159
0.46752	0.14772	0.46752	0.17908	0.46752	0.27293
0.4678	0.14753	0.4678	0.17964	0.4678	0.27427
0.46808	0.14625	0.46808	0.17883	0.46808	0.27356
0.46835	0.14768	0.46835	0.18024	0.46835	0.27479
0.46863	0.14835	0.46863	0.1795	0.46863	0.27421
0.46891	0.14924	0.46891	0.17913	0.46891	0.2725
0.46919	0.14608	0.46919	0.17874	0.46919	0.27514
0.46947	0.14675	0.46947	0.17862	0.46947	0.27471
0.46974	0.14694	0.46974	0.17921	0.46974	0.27233
0.47002	0.14722	0.47002	0.17825	0.47002	0.27287
0.4703	0.14642	0.4703	0.17886	0.4703	0.27419
0.47058	0.14638	0.47058	0.17875	0.47058	0.2715
0.47085	0.14901	0.47085	0.17926	0.47085	0.27076
0.47113	0.14762	0.47113	0.17817	0.47113	0.27114
0.47141	0.14697	0.47141	0.17923	0.47141	0.27418
0.47169	0.14714	0.47169	0.17866	0.47169	0.2741
0.47197	0.14524	0.47197	0.17882	0.47197	0.27261
0.47224	0.14735	0.47224	0.17885	0.47224	0.27338
0.47252	0.14633	0.47252	0.17941	0.47252	0.27434
0.4728	0.14783	0.4728	0.17925	0.4728	0.2746
0.47308	0.14649	0.47308	0.17885	0.47308	0.27363
0.47335	0.14676	0.47335	0.17871	0.47335	0.27341
0.47363	0.14799	0.47363	0.17903	0.47363	0.27362
0.47391	0.14751	0.47391	0.17802	0.47391	0.27306
0.47419	0.1475	0.47419	0.17869	0.47419	0.27288
0.47447	0.14714	0.47447	0.17872	0.47447	0.27395
0.47474	0.14719	0.47474	0.178	0.47474	0.27377
0.47502	0.14812	0.47502	0.1788	0.47502	0.27388
0.4753	0.14482	0.4753	0.17837	0.4753	0.27304
0.47558	0.14765	0.47558	0.17816	0.47558	0.27387
0.47585	0.14524	0.47585	0.17869	0.47585	0.27432
0.47613	0.14447	0.47613	0.17876	0.47613	0.27291
0.47641	0.14719	0.47641	0.17911	0.47641	0.27393
0.47669	0.14695	0.47669	0.17828	0.47669	0.2741
0.47696	0.14649	0.47696	0.17913	0.47696	0.2726
0.47724	0.14752	0.47724	0.17887	0.47724	0.27268
0.47752	0.14703	0.47752	0.17886	0.47752	0.27443
0.4778	0.14603	0.4778	0.17985	0.4778	0.27319
0.47808	0.14747	0.47808	0.18008	0.47808	0.27435
0.47835	0.14735	0.47835	0.18085	0.47835	0.27415
0.47863	0.14668	0.47863	0.17938	0.47863	0.2744
0.47891	0.14712	0.47891	0.17853	0.47891	0.27403
0.47919	0.14643	0.47919	0.17978	0.47919	0.27376
0.47946	0.14799	0.47946	0.17855	0.47946	0.27454
0.47974	0.14584	0.47974	0.1786	0.47974	0.27466
0.48002	0.14555	0.48002	0.17855	0.48002	0.27477
0.4803	0.14771	0.4803	0.17757	0.4803	0.27453
0.48058	0.14684	0.48058	0.17839	0.48058	0.2745
0.48085	0.14686	0.48085	0.17916	0.48085	0.27424
0.48113	0.14657	0.48113	0.17855	0.48113	0.2748
0.48141	0.14659	0.48141	0.17907	0.48141	0.27377
0.48169	0.14658	0.48169	0.17872	0.48169	0.27549
0.48196	0.14713	0.48196	0.17979	0.48196	0.27435
0.48224	0.14747	0.48224	0.17916	0.48224	0.27457
0.48252	0.14657	0.48252	0.17933	0.48252	0.27555
0.4828	0.14669	0.4828	0.17981	0.4828	0.27403
0.48308	0.14778	0.48308	0.17949	0.48308	0.27332
0.48335	0.14637	0.48335	0.17927	0.48335	0.27512
0.48363	0.14695	0.48363	0.17993	0.48363	0.27469
0.48391	0.14663	0.48391	0.17943	0.48391	0.27481
0.48419	0.14629	0.48419	0.18057	0.48419	0.27497
0.48446	0.148	0.48446	0.18069	0.48446	0.27474
0.48474	0.14767	0.48474	0.18092	0.48474	0.27448
0.48502	0.14724	0.48502	0.17968	0.48502	0.27493
0.4853	0.14665	0.4853	0.17712	0.4853	0.274
0.48558	0.14663	0.48558	0.17871	0.48558	0.27489
0.48585	0.14666	0.48585	0.17856	0.48585	0.27583
0.48613	0.14611	0.48613	0.17876	0.48613	0.27391
0.48641	0.14658	0.48641	0.17891	0.48641	0.27521
0.48669	0.14615	0.48669	0.17901	0.48669	0.27422
0.48696	0.1468	0.48696	0.17994	0.48696	0.27565
0.48724	0.14659	0.48724	0.17863	0.48724	0.27448
0.48752	0.14711	0.48752	0.18005	0.48752	0.2745
0.4878	0.14761	0.4878	0.17867	0.4878	0.27263
0.48808	0.14713	0.48808	0.17975	0.48808	0.27556
0.48835	0.14698	0.48835	0.17962	0.48835	0.27424
0.48863	0.14788	0.48863	0.17994	0.48863	0.27425
0.48891	0.1495	0.48891	0.17927	0.48891	0.27526
0.48919	0.14892	0.48919	0.17981	0.48919	0.27464
0.48946	0.14718	0.48946	0.17957	0.48946	0.27522
0.48974	0.14685	0.48974	0.17924	0.48974	0.2745
0.49002	0.1483	0.49002	0.17847	0.49002	0.27429
0.4903	0.1457	0.4903	0.17779	0.4903	0.27453
0.49058	0.14654	0.49058	0.17921	0.49058	0.27402
0.49085	0.14619	0.49085	0.17861	0.49085	0.27385
0.49113	0.14636	0.49113	0.17933	0.49113	0.27396
0.49141	0.14769	0.49141	0.17784	0.49141	0.27475
0.49169	0.14666	0.49169	0.17849	0.49169	0.27425
0.49196	0.14711	0.49196	0.17941	0.49196	0.27486
0.49224	0.14728	0.49224	0.17926	0.49224	0.27493
0.49252	0.14758	0.49252	0.17996	0.49252	0.27405
0.4928	0.14755	0.4928	0.17853	0.4928	0.27402
0.49308	0.14791	0.49308	0.17965	0.49308	0.2751
0.49335	0.14678	0.49335	0.17923	0.49335	0.27402
0.49363	0.14755	0.49363	0.17984	0.49363	0.27405
0.49391	0.14655	0.49391	0.17904	0.49391	0.27354
0.49419	0.14663	0.49419	0.17974	0.49419	0.27397
0.49446	0.14691	0.49446	0.17963	0.49446	0.27393
0.49474	0.14669	0.49474	0.1792	0.49474	0.27406
0.49502	0.14844	0.49502	0.17876	0.49502	0.27421
0.4953	0.14737	0.4953	0.17857	0.4953	0.27493
0.49558	0.14661	0.49558	0.17802	0.49558	0.27382
0.49585	0.14713	0.49585	0.17825	0.49585	0.27413
0.49613	0.14699	0.49613	0.17896	0.49613	0.27451
0.49641	0.14662	0.49641	0.17984	0.49641	0.27363
0.49669	0.1465	0.49669	0.17937	0.49669	0.27214
0.49696	0.14651	0.49696	0.18005	0.49696	0.27447
0.49724	0.14774	0.49724	0.17881	0.49724	0.27529
0.49752	0.14721	0.49752	0.18005	0.49752	0.27429
0.4978	0.14694	0.4978	0.17906	0.4978	0.27571
0.49808	0.14714	0.49808	0.17979	0.49808	0.27491
0.49835	0.14598	0.49835	0.17937	0.49835	0.27431
0.49863	0.14632	0.49863	0.17926	0.49863	0.27584
0.49891	0.14641	0.49891	0.17931	0.49891	0.27484
0.49919	0.14652	0.49919	0.17862	0.49919	0.27443
0.49946	0.1467	0.49946	0.1783	0.49946	0.27583
0.49974	0.14771	0.49974	0.17824	0.49974	0.27573
0.50002	0.14621	0.50002	0.18008	0.50002	0.27457
0.5003	0.14721	0.5003	0.17891	0.5003	0.27541
0.50058	0.14748	0.50058	0.1789	0.50058	0.2755
0.50085	0.14705	0.50085	0.17913	0.50085	0.2741
0.50113	0.14819	0.50113	0.17922	0.50113	0.27473
0.50141	0.14612	0.50141	0.18041	0.50141	0.2746
0.50169	0.14609	0.50169	0.1809	0.50169	0.27601
0.50196	0.14602	0.50196	0.18044	0.50196	0.27635
0.50224	0.14707	0.50224	0.17938	0.50224	0.27499
0.50252	0.14762	0.50252	0.18145	0.50252	0.27585
0.5028	0.14649	0.5028	0.18037	0.5028	0.2751
0.50308	0.1469	0.50308	0.17949	0.50308	0.2761
0.50335	0.14644	0.50335	0.17843	0.50335	0.27725
0.50363	0.14671	0.50363	0.17844	0.50363	0.27637
0.50391	0.1472	0.50391	0.1789	0.50391	0.27535
0.50419	0.14578	0.50419	0.17906	0.50419	0.27617
0.50447	0.14735	0.50447	0.1789	0.50447	0.27608
0.50474	0.14626	0.50474	0.17927	0.50474	0.27609
0.50502	0.14698	0.50502	0.17882	0.50502	0.27609
0.5053	0.14732	0.5053	0.17879	0.5053	0.27884
0.50558	0.14629	0.50558	0.18007	0.50558	0.27437
0.50585	0.14649	0.50585	0.17913	0.50585	0.27534
0.50613	0.14744	0.50613	0.18045	0.50613	0.27612
0.50641	0.147	0.50641	0.17884	0.50641	0.27668
0.50669	0.1475	0.50669	0.17972	0.50669	0.27605
0.50697	0.14665	0.50697	0.17944	0.50697	0.27521
0.50724	0.14772	0.50724	0.17838	0.50724	0.27583
0.50752	0.14763	0.50752	0.17862	0.50752	0.27518
0.5078	0.14725	0.5078	0.17661	0.5078	0.2765
0.50808	0.14594	0.50808	0.17827	0.50808	0.27681
0.50835	0.14771	0.50835	0.17861	0.50835	0.27692
0.50863	0.1468	0.50863	0.17954	0.50863	0.27604
0.50891	0.14698	0.50891	0.17886	0.50891	0.27696
0.50919	0.14645	0.50919	0.17956	0.50919	0.27794
0.50946	0.14704	0.50946	0.17835	0.50946	0.27712
0.50974	0.14736	0.50974	0.17915	0.50974	0.27707
0.51002	0.14701	0.51002	0.17973	0.51002	0.27398
0.5103	0.1473	0.5103	0.17919	0.5103	0.27564
0.51058	0.14722	0.51058	0.17827	0.51058	0.27599
0.51085	0.14765	0.51085	0.17934	0.51085	0.27671
0.51113	0.14693	0.51113	0.17994	0.51113	0.27651
0.51141	0.14673	0.51141	0.1782	0.51141	0.27614
0.51169	0.14688	0.51169	0.17999	0.51169	0.27663
0.51197	0.14696	0.51197	0.18109	0.51197	0.27581
0.51224	0.14643	0.51224	0.17988	0.51224	0.27621
0.51252	0.14714	0.51252	0.17972	0.51252	0.27581
0.5128	0.14685	0.5128	0.17805	0.5128	0.27508
0.51308	0.14699	0.51308	0.17951	0.51308	0.27588
0.51335	0.1473	0.51335	0.17903	0.51335	0.27633
0.51363	0.14735	0.51363	0.17908	0.51363	0.27537
0.51391	0.14609	0.51391	0.179	0.51391	0.2755
0.51419	0.14711	0.51419	0.17962	0.51419	0.27658
0.51446	0.14738	0.51446	0.18113	0.51446	0.27785
0.51474	0.14783	0.51474	0.17786	0.51474	0.2757
0.51502	0.14668	0.51502	0.18081	0.51502	0.2742
0.5153	0.14698	0.5153	0.17979	0.5153	0.2759
0.51558	0.14664	0.51558	0.17919	0.51558	0.27487
0.51585	0.14708	0.51585	0.17924	0.51585	0.27602
0.51613	0.14683	0.51613	0.17896	0.51613	0.2756
0.51641	0.14754	0.51641	0.1788	0.51641	0.27518
0.51669	0.14704	0.51669	0.17884	0.51669	0.27468
0.51697	0.14648	0.51697	0.1785	0.51697	0.27593
0.51724	0.14655	0.51724	0.17915	0.51724	0.2756
0.51752	0.14643	0.51752	0.17947	0.51752	0.27509
0.5178	0.14752	0.5178	0.17924	0.5178	0.27498
0.51808	0.14731	0.51808	0.17923	0.51808	0.27597
0.51835	0.14647	0.51835	0.17912	0.51835	0.27552
0.51863	0.14689	0.51863	0.17891	0.51863	0.27494
0.51891	0.14694	0.51891	0.17922	0.51891	0.27561
0.51919	0.14619	0.51919	0.17908	0.51919	0.27625
0.51946	0.14661	0.51946	0.17849	0.51946	0.27495
0.51974	0.14638	0.51974	0.17935	0.51974	0.27385
0.52002	0.14625	0.52002	0.1796	0.52002	0.27577
0.5203	0.14734	0.5203	0.17964	0.5203	0.27542
0.52058	0.14772	0.52058	0.1786	0.52058	0.27501
0.52085	0.14727	0.52085	0.17945	0.52085	0.2756
0.52113	0.14672	0.52113	0.17968	0.52113	0.27539
0.52141	0.14672	0.52141	0.17903	0.52141	0.2767
0.52169	0.14732	0.52169	0.17927	0.52169	0.27662
0.52197	0.14716	0.52197	0.17946	0.52197	0.27571
0.52224	0.14652	0.52224	0.17925	0.52224	0.27573
0.52252	0.14739	0.52252	0.17827	0.52252	0.27608
0.5228	0.14776	0.5228	0.17954	0.5228	0.27628
0.52308	0.14759	0.52308	0.17954	0.52308	0.27671
0.52335	0.14582	0.52335	0.17945	0.52335	0.27551
0.52363	0.14666	0.52363	0.18117	0.52363	0.27695
0.52391	0.1473	0.52391	0.18112	0.52391	0.27606
0.52419	0.1478	0.52419	0.17987	0.52419	0.27453
0.52446	0.14698	0.52446	0.18017	0.52446	0.27731
0.52474	0.14705	0.52474	0.1792	0.52474	0.27683
0.52502	0.14712	0.52502	0.17999	0.52502	0.27656
0.5253	0.14698	0.5253	0.17895	0.5253	0.2768
0.52558	0.14717	0.52558	0.17839	0.52558	0.27701
0.52585	0.14637	0.52585	0.17905	0.52585	0.27679
0.52613	0.14706	0.52613	0.17987	0.52613	0.27643
0.52641	0.14775	0.52641	0.17889	0.52641	0.27669
0.52669	0.14684	0.52669	0.1788	0.52669	0.27618
0.52697	0.14567	0.52697	0.17783	0.52697	0.27664
0.52724	0.1467	0.52724	0.17787	0.52724	0.27538
0.52752	0.146	0.52752	0.17946	0.52752	0.27705
0.5278	0.14727	0.5278	0.17843	0.5278	0.2767
0.52808	0.14577	0.52808	0.17966	0.52808	0.27548
0.52835	0.14715	0.52835	0.17881	0.52835	0.27598
0.52863	0.14692	0.52863	0.17926	0.52863	0.27577
0.52891	0.14694	0.52891	0.18	0.52891	0.27547
0.52919	0.14658	0.52919	0.17894	0.52919	0.27623
0.52946	0.1469	0.52946	0.17921	0.52946	0.27667
0.52974	0.14756	0.52974	0.17822	0.52974	0.27557
0.53002	0.1465	0.53002	0.18032	0.53002	0.27845
0.5303	0.1463	0.5303	0.17839	0.5303	0.27459
0.53058	0.14616	0.53058	0.17956	0.53058	0.27615
0.53085	0.14613	0.53085	0.17989	0.53085	0.27723
0.53113	0.14748	0.53113	0.1792	0.53113	0.27591
0.53141	0.14769	0.53141	0.17899	0.53141	0.27672
0.53169	0.14763	0.53169	0.17956	0.53169	0.27634
0.53197	0.14697	0.53197	0.17918	0.53197	0.27667
0.53224	0.14729	0.53224	0.17961	0.53224	0.27655
0.53252	0.14811	0.53252	0.17889	0.53252	0.27637
0.5328	0.14716	0.5328	0.17874	0.5328	0.2766
0.53308	0.14747	0.53308	0.17894	0.53308	0.27555
0.53335	0.14693	0.53335	0.17944	0.53335	0.2763
0.53363	0.14638	0.53363	0.17854	0.53363	0.2762
0.53391	0.14635	0.53391	0.17752	0.53391	0.2753
0.53419	0.14709	0.53419	0.18042	0.53419	0.27575
0.53446	0.14611	0.53446	0.17984	0.53446	0.2771
0.53474	0.14782	0.53474	0.17858	0.53474	0.27659
0.53502	0.14723	0.53502	0.17961	0.53502	0.27692
0.5353	0.14765	0.5353	0.17945	0.5353	0.27638
0.53558	0.14574	0.53558	0.17919	0.53558	0.2761
0.53585	0.14728	0.53585	0.17898	0.53585	0.27587
0.53613	0.14716	0.53613	0.17958	0.53613	0.27608
0.53641	0.14912	0.53641	0.17836	0.53641	0.27549
0.53669	0.14783	0.53669	0.17844	0.53669	0.27592
0.53697	0.1478	0.53697	0.17862	0.53697	0.27608
0.53724	0.147	0.53724	0.17824	0.53724	0.2771
0.53752	0.14714	0.53752	0.17878	0.53752	0.27605
0.5378	0.14599	0.5378	0.17807	0.5378	0.27629
0.53808	0.14848	0.53808	0.17957	0.53808	0.27635
0.53835	0.14686	0.53835	0.17867	0.53835	0.27675
0.53863	0.14846	0.53863	0.17802	0.53863	0.27724
0.53891	0.14794	0.53891	0.17875	0.53891	0.27839
0.53919	0.14668	0.53919	0.17811	0.53919	0.27691
0.53946	0.14673	0.53946	0.17762	0.53946	0.27689
0.53974	0.14658	0.53974	0.18059	0.53974	0.277
0.54002	0.14777	0.54002	0.17887	0.54002	0.27749
0.5403	0.14713	0.5403	0.17903	0.5403	0.27646
0.54058	0.14614	0.54058	0.17855	0.54058	0.27783
0.54085	0.14746	0.54085	0.17863	0.54085	0.27777
0.54113	0.14682	0.54113	0.17902	0.54113	0.27728
0.54141	0.1451	0.54141	0.17858	0.54141	0.27748
0.54169	0.14796	0.54169	0.17882	0.54169	0.27658
0.54197	0.14587	0.54197	0.17898	0.54197	0.27651
0.54224	0.14528	0.54224	0.17868	0.54224	0.27624
0.54252	0.14764	0.54252	0.1797	0.54252	0.27694
0.5428	0.14627	0.5428	0.17859	0.5428	0.27687
0.54308	0.14511	0.54308	0.179	0.54308	0.27737
0.54335	0.14763	0.54335	0.17809	0.54335	0.27791
0.54363	0.14821	0.54363	0.17883	0.54363	0.27778
0.54391	0.14742	0.54391	0.17944	0.54391	0.27765
0.54419	0.14674	0.54419	0.18021	0.54419	0.27795
0.54446	0.14681	0.54446	0.17987	0.54446	0.2782
0.54474	0.1479	0.54474	0.1788	0.54474	0.27813
0.54502	0.1471	0.54502	0.17914	0.54502	0.27766
0.5453	0.14635	0.5453	0.17973	0.5453	0.27808
0.54558	0.14701	0.54558	0.17841	0.54558	0.2786
0.54585	0.14606	0.54585	0.17955	0.54585	0.27779
0.54613	0.14737	0.54613	0.18018	0.54613	0.27715
0.54641	0.14682	0.54641	0.17746	0.54641	0.27779
0.54669	0.14663	0.54669	0.17982	0.54669	0.27725
0.54697	0.14686	0.54697	0.17915	0.54697	0.27672
0.54724	0.14724	0.54724	0.17885	0.54724	0.27629
0.54752	0.14844	0.54752	0.17863	0.54752	0.2786
0.5478	0.14723	0.5478	0.17831	0.5478	0.27755
0.54808	0.14719	0.54808	0.18013	0.54808	0.2762
0.54835	0.14657	0.54835	0.17886	0.54835	0.27453
0.54863	0.14671	0.54863	0.17893	0.54863	0.2798
0.54891	0.14596	0.54891	0.17965	0.54891	0.27594
0.54919	0.14839	0.54919	0.17965	0.54919	0.27757
0.54946	0.14612	0.54946	0.17995	0.54946	0.27682
0.54974	0.14824	0.54974	0.17985	0.54974	0.27799
0.55002	0.14717	0.55002	0.1791	0.55002	0.2781
0.5503	0.1463	0.5503	0.17868	0.5503	0.27764
0.55058	0.1477	0.55058	0.17866	0.55058	0.2769
0.55085	0.14682	0.55085	0.17945	0.55085	0.27812
0.55113	0.14734	0.55113	0.17865	0.55113	0.27781
0.55141	0.14672	0.55141	0.17857	0.55141	0.27894
0.55169	0.14683	0.55169	0.17827	0.55169	0.2782
0.55197	0.14679	0.55197	0.17776	0.55197	0.27781
0.55224	0.14683	0.55224	0.17864	0.55224	0.27884
0.55252	0.14655	0.55252	0.1772	0.55252	0.27857
0.5528	0.14628	0.5528	0.17777	0.5528	0.27875
0.55308	0.14701	0.55308	0.17972	0.55308	0.27805
0.55335	0.14755	0.55335	0.17915	0.55335	0.27827
0.55363	0.14797	0.55363	0.17852	0.55363	0.27965
0.55391	0.14598	0.55391	0.1808	0.55391	0.27796
0.55419	0.14711	0.55419	0.18038	0.55419	0.27799
0.55446	0.14688	0.55446	0.17995	0.55446	0.27774
0.55474	0.1471	0.55474	0.1795	0.55474	0.27783
0.55502	0.14769	0.55502	0.18047	0.55502	0.27972
[truncated: 41,862 more rows]

## Sheet: shearing strength
confining pressure	shearing strength
	25℃	‘-5℃	‘-10℃	‘-15℃
0.2	13.8	14.3	14.85	15.35
0.5	14.37	14.89	15.7	16.4
1	17.89	18.09	18.3	18.6
